# Supplementary material for: Trypanosoma brucei ATR Links DNA Damage Signaling during Antigenic Variation with Regulation of RNA Polymerase I-Transcribed Surface Antigens
Source: Cell Rep. 2020 Jan 21;30(3):836–851.e5. doi: 10.1016/j.celrep.2019.12.049 (PMC6988115; doi:10.1016/j.celrep.2019.12.049)
Supplement: Table S1. 24-h Post-induction RNA-Seq and GO Term Information in BSF T. brucei Cells, Related to Figure 2 and STAR Methods RNA-Seq Analysis [file mmc2.xlsx]

## Sheet: All_significant_genes
Lister 427 2018 Annotations	baseMean	log2FoldChange	lfcSE	P-Value	P-value ADJ	GenomicLocation	GenomicSeqId	Annotation in Genome	Tb927_Annotations	Annotations from 927 Genome
Tb427_000009800	54.4714	5.14556	1.26077	8.75751e-07	9.96764e-05	BES14_Tb427v10:16,732..18,171(+)	BES14_Tb427v10	hypothetical protein, conserved	Tb927.7.6860	expression site-associated gene 5 (ESAG5) protein, putative
Tb427_000009900	49.9636	4.65169	0.648622	7.46311e-14	3.84745e-11	BES14_Tb427v10:19,251..19,889(+)	BES14_Tb427v10	hypothetical protein, conserved	Multiple Gene IDs	ESAG
Tb427_000005000	126.362	4.39325	0.413426	1.58114e-27	3.46428e-24	BES10_Tb427v10:14,137..16,035(+)	BES10_Tb427v10	BT1 family, putative	Tb927.1.2820, Tb927.1.2850, Tb927.1.2880, Tb927.10.9080, Tb927.8.3620, Tb927.8.3630, Tb927.8.3650	folate transporter, putative
Tb427_000018700	34.2698	4.26783	0.732704	3.76805e-10	9.1731e-08	BES3_Tb427v10:21,252..21,569(+)	BES3_Tb427v10	hypothetical protein, conserved	Not annotated	N/A
Tb427_000006100	682.206	4.25933	0.50661	1.82664e-18	1.77875e-15	BES11_Tb427v10:16,251..17,456(+)	BES11_Tb427v10	Trypanosome variant surface glycoprotein (A-type), putative	Multiple Gene IDs	Transferrin-binding protein, putative
Tb427_000013200	97.7859	4.23813	0.806329	5.95923e-09	1.08806e-06	BES17_Tb427v10:36,029..37,471(+)	BES17_Tb427v10	hypothetical protein, conserved	Tb927.7.6860	expression site-associated gene 5 (ESAG5) protein, putative
Tb427_000005600	272.343	4.2033	0.276268	1.5955e-53	1.39829e-49	BES10_Tb427v10:29,510..30,709(+)	BES10_Tb427v10	Trypanosome variant surface glycoprotein (A-type), putative	Multiple Gene IDs	transferrin-binding protein, putative
Tb427_000369100	213.619	4.1089	0.701652	1.87543e-10	4.98069e-08	Chr5_3B_Tb427v10:72,864..74,321(-)	Chr5_3B_Tb427v10	Trypanosome variant surface glycoprotein (A-type)/Trypanosome variant surface glycoprotein C-terminal domain containing protein, putative	Multiple Gene IDs	variant surface glycoprotein (VSG, pseudogene), putative
Tb427_000023800	154.114	4.01472	0.867069	1.24879e-07	1.76522e-05	BES7_Tb427v10:19,927..21,825(+)	BES7_Tb427v10	BT1 family, putative	Tb927.1.2820, Tb927.1.2850, Tb927.1.2880, Tb927.10.9080, Tb927.8.3620, Tb927.8.3630, Tb927.8.3650	pteridine transporter, putative
Tb427_000009700	903.045	3.82649	0.55618	2.58029e-13	1.25631e-10	BES14_Tb427v10:12,432..13,634(+)	BES14_Tb427v10	Trypanosome variant surface glycoprotein (A-type), putative	Tb927.7.3250, Tb927.7.3260	ESAG6/7
Tb427_000022500	1021.26	3.74722	0.43333	2.72473e-19	2.98494e-16	BES5_Tb427v10:17,872..19,074(+)	BES5_Tb427v10	Trypanosome variant surface glycoprotein (A-type), putative	Tb927.7.3250, Tb927.7.3260	ESAG6/7
Tb427_000630400	33.1189	3.74587	0.876313	4.89858e-07	6.04665e-05	Tb427VSG-1_unitig_Tb427v10:6,291..7,811(+)	Tb427VSG-1_unitig_Tb427v10	Trypanosome variant surface glycoprotein (A-type), putative	Tb927.11.100	variant surface glycoprotein (VSG), putative
Tb427_000020100	55.2063	3.672	0.575862	9.52936e-12	3.09316e-09	BES3_Tb427v10:55,169..56,146(+)	BES3_Tb427v10	ESAG protein, putative	Tb927.1.4910	expression site-associated gene 1 (ESAG1) protein, putative
Tb427_000018600	205.506	3.65283	0.557046	2.20154e-12	8.38882e-10	BES3_Tb427v10:16,336..18,234(+)	BES3_Tb427v10	BT1 family, putative	Tb927.1.2820, Tb927.1.2850, Tb927.1.2880, Tb927.10.9080, Tb927.8.3620, Tb927.8.3630, Tb927.8.3650	pteridine transporter, putative
Tb427_000019400	157.168	3.62332	0.810222	2.81904e-07	3.68748e-05	BES3_Tb427v10:36,490..37,926(+)	BES3_Tb427v10	hypothetical protein, conserved	Tb927.7.6860	expression site-associated gene 5 (ESAG5) protein, putative
Tb427_000024400	162.878	3.55617	0.349971	1.5486e-25	2.71439e-22	BES7_Tb427v10:37,778..38,983(+)	BES7_Tb427v10	Trypanosome variant surface glycoprotein (A-type), putative	Multiple Gene IDs	transferrin-binding protein, putative
Tb427_000833400	57.0094	3.53712	0.565276	1.7663e-11	5.52853e-09	unitig_395_Tb427v10:12,935..13,408(+)	unitig_395_Tb427v10	hypothetical protein	Multiple Gene IDs	transferrin-binding protein, putative
Tb427_000013100	1151.04	3.397	0.548572	2.60681e-11	7.87797e-09	BES17_Tb427v10:31,294..32,493(+)	BES17_Tb427v10	Trypanosome variant surface glycoprotein (A-type), putative	Multiple Gene IDs	transferrin-binding protein, putative
Tb427_000019200	936.186	3.38391	0.528565	7.19447e-12	2.42509e-09	BES3_Tb427v10:31,758..32,957(+)	BES3_Tb427v10	Trypanosome variant surface glycoprotein (A-type), putative	Multiple Gene IDs	expression site-associated gene 6 (ESAG6) protein, putative
Tb427_000009400	8.98673	3.37964	1.16624	0.000267098	0.0131508	BES13_Tb427v10:54,641..55,627(+)	BES13_Tb427v10	ESAG protein, putative	Tb927.1.5120	expression site-associated gene 1 (ESAG1) protein, putative
Tb427_000024200	928.079	3.34016	0.448523	4.11388e-15	2.25338e-12	BES7_Tb427v10:33,001..34,197(+)	BES7_Tb427v10	Trypanosome variant surface glycoprotein (A-type), putative	Tb927.7.3250, Tb927.7.3260	ESAG6/7
Tb427_000008500	2395.48	3.30435	0.416234	7.90712e-17	6.29982e-14	BES13_Tb427v10:26,842..28,041(+)	BES13_Tb427v10	Trypanosome variant surface glycoprotein (A-type), putative	Tb927.7.3250, Tb927.7.3260	ESAG6/7
Tb427_000007600	105.626	3.28587	0.401587	1.09337e-17	9.5823e-15	BES12_Tb427v10:28,241..29,683(+)	BES12_Tb427v10	hypothetical protein, conserved	Tb927.7.6860	expression site-associated gene 5 (ESAG5) protein, putative
Tb427_000008700	99.7607	3.27069	0.435178	2.31321e-15	1.35153e-12	BES13_Tb427v10:33,488..34,930(+)	BES13_Tb427v10	hypothetical protein, conserved	Tb927.7.6860	ESAG5
Tb427_000022600	291.47	3.22124	0.604543	3.90383e-09	7.60293e-07	BES5_Tb427v10:22,669..24,105(+)	BES5_Tb427v10	hypothetical protein, conserved	Tb927.7.6860	ESAG5
Tb427_000008200	123.553	3.13018	0.726805	6.17738e-07	7.51924e-05	BES13_Tb427v10:13,732..15,630(+)	BES13_Tb427v10	BT1 family, putative	Tb927.1.2820, Tb927.1.2850, Tb927.1.2880, Tb927.10.9080, Tb927.8.3620, Tb927.8.3630, Tb927.8.3650	folate transporter, putative
Tb427_000005700	18.2463	3.09693	0.888291	2.20735e-05	0.00166769	BES10_Tb427v10:33,803..35,242(+)	BES10_Tb427v10	hypothetical protein, conserved	Tb927.6.6860	ESAG5
Tb427_000010000	38.8854	3.0239	0.634485	8.01725e-08	1.23269e-05	BES14_Tb427v10:21,797..25,603(+)	BES14_Tb427v10	Adenylate and Guanylate cyclase catalytic domain containing protein, putative	Multiple Gene IDs	GRESAG
Tb427_000020600	194.326	3.00159	0.338122	2.96477e-20	3.71189e-17	BES4_Tb427v10:21,597..22,802(+)	BES4_Tb427v10	Trypanosome variant surface glycoprotein (A-type), putative	Tb927.7.3250, Tb927.7.3260	ESAG6/7
Tb427_000524500	475.662	2.96695	0.634664	1.0433e-07	1.54975e-05	Chr8_5B_Tb427v10:3,545..5,110(-)	Chr8_5B_Tb427v10	Trypanosomal VSG domain/Trypanosome variant surface glycoprotein C-terminal domain containing protein, putative	None	N/A
Tb427_000007900	225.654	2.96487	0.55964	5.01104e-09	9.34399e-07	BES12_Tb427v10:36,053..37,045(+)	BES12_Tb427v10	ESAG protein, putative	Tb927.1.5120	expression site-associated gene 1 (ESAG1) protein, putative
Tb427_000007700	333.813	2.95586	0.672747	4.30155e-07	5.4636e-05	BES12_Tb427v10:30,851..31,399(+)	BES12_Tb427v10	hypothetical protein	Multiple Gene IDs	expression site-associated gene 3 (ESAG3), pseudogene
Tb427_000007100	59.825	2.95357	0.436168	7.0062e-13	2.92392e-10	BES12_Tb427v10:8,533..10,431(+)	BES12_Tb427v10	BT1 family, putative	Tb927.1.2820, Tb927.1.2850, Tb927.1.2880, Tb927.10.9080, Tb927.8.3620, Tb927.8.3630, Tb927.8.3650	pteridine transporter, putative
Tb427_000013800	23.3003	2.93258	0.82649	1.51918e-05	0.00121038	BES17_Tb427v10:53,805..54,491(+)	BES17_Tb427v10	hypothetical protein, conserved	Tb927.1.4900, Tb927.1.5110, Tb927.3.5820	expression site-associated gene 11 (ESAG11), degenerate
Tb427_000007800	465.603	2.91178	0.620663	1.10559e-07	1.61489e-05	BES12_Tb427v10:33,654..35,018(+)	BES12_Tb427v10	Trypanosomal VSG domain containing protein, putative	Tb927.1.5100, Tb927.11.14620, Tb927.3.5810	expression site-associated gene 2 (ESAG2) protein, putative
Tb427_000013900	37.4572	2.8714	0.620747	1.61154e-07	2.2068e-05	BES17_Tb427v10:54,951..55,928(+)	BES17_Tb427v10	ESAG protein, putative	Multiple Gene IDs	expression site-associated gene 1 (ESAG1) protein, putative
Tb427_000012600	8.41924	2.84394	1.14496	0.00060892	0.0244797	BES17_Tb427v10:19,617..19,934(+)	BES17_Tb427v10	hypothetical protein, conserved	None	N/A
Tb427_000005900	1071.46	2.81154	0.522558	2.88968e-09	6.17687e-07	BES10_Tb427v10:37,132..38,745(+)	BES10_Tb427v10	Trypanosomal VSG domain/Trypanosome variant surface glycoprotein C-terminal domain containing protein, putative	Tb927.11.19400, Tb927.9.210	variant surface glycoprotein (VSG, pseudogene), putative
Tb427_000012500	26.9026	2.76791	0.716143	4.69097e-06	0.000451777	BES17_Tb427v10:14,700..16,598(+)	BES17_Tb427v10	BT1 family, putative	Tb927.1.2820, Tb927.1.2850, Tb927.1.2880, Tb927.10.9080, Tb927.8.3620, Tb927.8.3630, Tb927.8.3650	pteridine transporter, putative
Tb427_000007400	2776.08	2.76045	0.353175	2.52096e-16	1.69952e-13	BES12_Tb427v10:21,600..22,802(+)	BES12_Tb427v10	Trypanosome variant surface glycoprotein (A-type), putative	Tb927.7.3250, Tb927.7.3260	ESAG6/7
Tb427_000615900	44.1621	2.71173	0.616587	4.8942e-07	6.04665e-05	Chr9_5A_Tb427v10:1,697..3,163(-)	Chr9_5A_Tb427v10	Trypanosome variant surface glycoprotein (A-type), putative	Tb927.11.100	variant surface glycoprotein (VSG), putative
Tb427_000011300	418.28	2.63048	0.760966	1.5422e-05	0.00121764	BES15_Tb427v10:37,768..39,210(+)	BES15_Tb427v10	hypothetical protein, conserved	Tb927.7.6860	expression site-associated gene 5 (ESAG5) protein, putative
Tb427_000106600	778.529	2.628	0.652477	1.74003e-06	0.000185971	Chr10_5A_Tb427v10:2,444..3,994(-)	Chr10_5A_Tb427v10	Trypanosome variant surface glycoprotein C-terminal domain containing protein, putative	Multiple Gene IDs	variant surface glycoprotein (VSG), degenerate
Tb427_000627000	89.1368	2.57727	0.479118	3.14266e-09	6.40519e-07	Chr9_5B_Tb427v10:1,286..2,713(-)	Chr9_5B_Tb427v10	Trypanosome variant surface glycoprotein (A-type), putative	Tb927.9.17250	variant surface glycoprotein (VSG), point mutation (pseudogene)
Tb427_000024500	76.1212	2.55237	0.391718	3.53958e-12	1.29254e-09	BES7_Tb427v10:42,070..43,509(+)	BES7_Tb427v10	hypothetical protein, conserved	Tb927.7.6860	expression site-associated gene 5 (ESAG5) protein, putative
Tb427_000011900	506.809	2.46844	0.644296	4.49164e-06	0.000437386	BES15_Tb427v10:56,613..57,977(+)	BES15_Tb427v10	Trypanosomal VSG domain containing protein, putative	Tb927.1.5100, Tb927.11.14620, Tb927.3.5810	expression site-associated gene 2 (ESAG2) protein, putative
Tb427_000011500	496.123	2.45234	0.592751	1.22417e-06	0.000137547	BES15_Tb427v10:42,929..46,735(+)	BES15_Tb427v10	Adenylate and Guanylate cyclase catalytic domain containing protein, putative	Multiple Gene IDs	ESAG/GRESAG/adenylate cyclase
Tb427_070074900	32.4407	2.43351	0.527645	1.84572e-07	2.48859e-05	Chr7_core_Tb427v10:1,890,091..1,891,374(-)	Chr7_core_Tb427v10	BNR repeat-like domain/BNR/Asp-box repeat, putative	Tb927.7.6850	trans-sialidase
Tb427_000011800	255.209	2.42159	0.759687	4.54918e-05	0.00316421	BES15_Tb427v10:53,242..54,348(+)	BES15_Tb427v10	hypothetical protein, conserved	Multiple Gene IDs	expression site-associated gene 3 (ESAG3), degenerate and frameshifted
Tb427_000011200	7641.62	2.38621	0.469239	1.54472e-08	2.76283e-06	BES15_Tb427v10:33,470..34,672(+)	BES15_Tb427v10	Trypanosome variant surface glycoprotein (A-type), putative	Tb927.7.3250, Tb927.7.3260	ESAG6/7
Tb427_000025200	19.1786	2.2179	0.747289	0.000100496	0.00611628	BES7_Tb427v10:58,912..60,018(+)	BES7_Tb427v10	hypothetical protein, conserved	Multiple Gene IDs	expression site-associated gene 3 (ESAG3), degenerate and frameshifted fragment
Tb427_000011600	80.4777	2.19898	1.24454	0.00130409	0.0420186	BES15_Tb427v10:47,626..49,518(+)	BES15_Tb427v10	Zinc finger, C3HC4 type (RING finger)/BspA type Leucine rich repeat region (6 copies), putative	None	N/A
Tb427_000010800	235.559	2.07111	0.667329	5.95495e-05	0.00398391	BES15_Tb427v10:18,026..19,924(+)	BES15_Tb427v10	BT1 family, putative	Tb927.1.2820, Tb927.1.2850, Tb927.1.2880, Tb927.10.9080, Tb927.8.3620, Tb927.8.3630, Tb927.8.3650	folate transporter, putative
Tb427_000009200	60.2836	2.02174	0.424659	6.82539e-08	1.06817e-05	BES13_Tb427v10:49,044..49,919(+)	BES13_Tb427v10	hypothetical protein, conserved	Multiple Gene IDs	expression site-associated gene 3 (ESAG3), frameshift
Tb427_000288600	16.3921	1.9897	0.743607	0.000249658	0.012529	Chr3_5A_Tb427v10:1,138..2,577(-)	Chr3_5A_Tb427v10	Trypanosome variant surface glycoprotein (A-type), putative	None	Tb427VSG-639
Tb427_000019700	35.7191	1.89903	0.494678	4.98837e-06	0.000475196	BES3_Tb427v10:46,252..48,144(+)	BES3_Tb427v10	Zinc finger, C3HC4 type (RING finger)/Leucine Rich Repeat, putative	Multiple Gene IDs	expression site-associated gene 8 (ESAG8) protein, putative
Tb427_000844600	47.1753	1.86911	0.654264	0.000127992	0.0073315	BES14_Tb427v10:42,822..44,255(+)	BES14_Tb427v10	unspecified product	Tb927.11.19400, Tb927.9.210	variant surface glycoprotein (VSG), putative
Tb427_000489600	75.4114	1.81648	0.336548	3.10832e-09	6.40519e-07	Chr8_3A_Tb427v10:168,999..170,588(+)	Chr8_3A_Tb427v10	Trypanosomal VSG domain/Trypanosome variant surface glycoprotein C-terminal domain containing protein, putative	Multiple Gene IDs	Variant Surface Glycoprotein, putative
Tb427_000020000	172.412	1.78679	0.226814	1.41467e-16	1.03318e-13	BES3_Tb427v10:54,023..54,709(+)	BES3_Tb427v10	hypothetical protein, conserved	Multiple Gene IDs	expression site-associated gene 11 (ESAG11, pseudogene), putative
Tb427_000629900	61.6193	1.75525	0.363165	5.99587e-08	9.55414e-06	Tb427VSG-1389_unitig_restricted_Tb427v10:315..1,787(+)	Tb427VSG-1389_unitig_restricted_Tb427v10	Trypanosome variant surface glycoprotein C-terminal domain containing protein, putative	Tb927.7.6500	variant surface glycoprotein (VSG), putative
Tb427_100108900	1454.93	1.73268	0.485814	1.30073e-05	0.00111297	Chr10_core_Tb427v10:2,506,002..2,507,210(-)	Chr10_core_Tb427v10	Trypanosome variant surface glycoprotein (A-type), putative	Tb927.10.10220	procyclin-associated gene 2 (PAG2) protein
Tb427_000020700	53.6258	1.68474	0.536302	5.53199e-05	0.00378768	BES4_Tb427v10:26,406..27,839(+)	BES4_Tb427v10	hypothetical protein, conserved	Tb927.7.6860	expression site-associated gene 5 (ESAG5) protein, putative
Tb427_000013500	32.9409	1.67701	0.643421	0.000282286	0.0136682	BES17_Tb427v10:45,914..47,806(+)	BES17_Tb427v10	Zinc finger, C3HC4 type (RING finger)/Leucine Rich Repeat, putative	Multiple Gene IDs	expression site-associated gene 8 (ESAG8) protein, putative
Tb427_000368100	39.8138	1.61518	0.462119	1.76144e-05	0.00137833	Chr5_3B_Tb427v10:37,582..39,066(-)	Chr5_3B_Tb427v10	Trypanosomal VSG domain containing protein, putative	Multiple Gene IDs	variant surface glycoprotein (VSG), degenerate
Tb427_000108300	618.384	1.61375	0.568672	0.000136331	0.00763189	Chr10_5B_Tb427v10:763..2,072(-)	Chr10_5B_Tb427v10	Trypanosomal VSG domain containing protein, putative	Multiple Gene IDs	variant surface glycoprotein (VSG), degenerate
Tb427_000016400	41.5548	1.60524	0.435659	9.02206e-06	0.00080683	BES2_Tb427v10:12,510..13,712(+)	BES2_Tb427v10	Trypanosome variant surface glycoprotein (A-type), putative	Tb927.7.3250, Tb927.7.3260	ESAG6/7
Tb427_000019900	184.91	1.59948	0.322069	2.80506e-08	4.9167e-06	BES3_Tb427v10:52,362..53,744(+)	BES3_Tb427v10	Trypanosomal VSG domain containing protein, putative	Tb927.1.5100, Tb927.11.14620, Tb927.3.5810	expression site-associated gene 2 (ESAG2) protein, putative
Tb427_000486700	32.5639	1.59685	0.475229	3.0292e-05	0.00215837	Chr8_3A_Tb427v10:81,441..82,778(-)	Chr8_3A_Tb427v10	Trypanosomal VSG domain containing protein, putative	Multiple Gene IDs	variant surface glycoprotein (VSG), putative (pseudogene)
Tb427_100108800	836.094	1.55909	0.689305	0.000605811	0.0244669	Chr10_core_Tb427v10:2,504,765..2,505,886(-)	Chr10_core_Tb427v10	Trypanosome variant surface glycoprotein (A-type), putative	Tb927.10.10210	procyclin-associated gene 4 (PAG4) protein
Tb427_000010400	20.7861	1.55742	0.691727	0.000671506	0.0259254	BES14_Tb427v10:35,513..36,931(+)	BES14_Tb427v10	Trypanosomal VSG domain containing protein, putative	Tb927.1.5100, Tb927.11.14620, Tb927.3.5810	expression site-associated gene 2 (ESAG2) (pseudogene)
Tb427_000304300	699.903	1.54964	0.444355	1.45432e-05	0.00116933	Chr3_5B_Tb427v10:1,716..3,194(-)	Chr3_5B_Tb427v10	Trypanosome variant surface glycoprotein (A-type), putative	Tb927.11.100	variant surface glycoprotein (VSG)
Tb427_000271900	58.1948	1.52775	0.406853	6.10756e-06	0.000563439	Chr1_5A_Tb427v10:115,661..117,002(+)	Chr1_5A_Tb427v10	hypothetical protein, conserved	Multiple Gene IDs	variant surface glycoprotein (VSG), pseudogene
Tb427_000793500	30.3567	1.48827	0.533831	0.00017111	0.00920007	unitig_2569_Tb427v10:36,170..40,519(-)	unitig_2569_Tb427v10	hypothetical protein, conserved	Tb927.1.290, Tb927.1.370, Tb927.1.480, Tb927.2.1310, Tb927.2.950, Tb927.4.160, Tb927.6.120, Tb927.9.14540	leucine-rich repeat protein (LRRP, pseudogene), putative
Tb427_040054300	26.1734	1.46764	0.636222	0.000574453	0.0235257	Chr4_core_Tb427v10:1,316,301..1,316,921(-)	Chr4_core_Tb427v10	hypothetical protein, conserved	Tb927.4.5090	hypothetical protein, conserved
Tb427_060008300	2462.41	1.38556	0.283473	3.23018e-08	5.4441e-06	Chr6_core_Tb427v10:130,874..131,218(+)	Chr6_core_Tb427v10	Procyclic acidic repetitive protein (PARP), putative	None (Tb427.06.510)	GPEET2 procyclin precursor
Tb427_070071100	40.2749	1.36645	0.437181	6.24628e-05	0.00414715	Chr7_core_Tb427v10:1,771,531..1,772,971(+)	Chr7_core_Tb427v10	Trypanosome variant surface glycoprotein C-terminal domain containing protein, putative	Tb927.7.6530	variant surface glycoprotein, degenerate
Tb427_050046700	96.3066	1.31026	0.292282	3.02519e-07	3.89893e-05	Chr5_core_Tb427v10:1,292,170..1,293,603(+)	Chr5_core_Tb427v10	Trypanosome variant surface glycoprotein (A-type), putative	Tb927.5.3990	VSG
Tb427_100109000	1794.73	1.30374	0.716854	0.001451	0.0454163	Chr10_core_Tb427v10:2,507,332..2,508,444(-)	Chr10_core_Tb427v10	Trypanosome variant surface glycoprotein (A-type), putative	Tb927.10.10230	PAG5
Tb427_000775100	65.8427	1.28264	0.329036	3.93996e-06	0.000387976	unitig_2467_Tb427v10:19,780..23,124(-)	unitig_2467_Tb427v10	Leucine Rich repeat, putative	Tb927.1.290, Tb927.1.370, Tb927.1.480, Tb927.2.1310, Tb927.2.950, Tb927.4.160, Tb927.6.120, Tb927.9.14540	leucine-rich repeat protein (LRRP, pseudogene), putative
Tb427_000012000	250.574	1.20456	0.248881	5.44502e-08	8.88451e-06	BES15_Tb427v10:58,525..59,271(+)	BES15_Tb427v10	hypothetical protein	Tb927.1.4900, Tb927.1.5110, Tb927.3.5820	expression site-associated gene 11 (ESAG11) protein, putative
Tb427_000011700	79.734	1.20277	0.391611	7.29549e-05	0.00466698	BES15_Tb427v10:50,255..52,285(+)	BES15_Tb427v10	Zinc finger, C3HC4 type (RING finger) containing protein, putative	None	N/A
Tb427_000487700	372.75	1.15879	0.217977	4.68221e-09	8.92063e-07	Chr8_3A_Tb427v10:110,931..112,436(-)	Chr8_3A_Tb427v10	hypothetical protein, conserved	Tb927.10.10	variant surface glycoprotein VSG 10.1
Tb427_000770400	35.9391	1.148	0.466539	0.000423476	0.0185567	unitig_2455_Tb427v10:30,614..33,124(+)	unitig_2455_Tb427v10	hypothetical protein, conserved	Tb927.2.1380	leucine-rich repeat protein (LRRP), putative
Tb427_080054000	13583.4	1.10928	0.119829	1.07776e-21	1.57425e-18	Chr8_core_Tb427v10:1,330,955..1,332,283(-)	Chr8_core_Tb427v10	Endoplasmic Reticulum Oxidoreductin 1 (ERO1), putative	Tb927.8.4890	pol-associated gene 1
Tb427_060008500	839.737	1.10855	0.186023	9.34087e-11	2.55823e-08	Chr6_core_Tb427v10:133,589..134,197(+)	Chr6_core_Tb427v10	hypothetical protein, conserved	Tb927.6.460, Tb927.6.490, Tb927.6.530	procyclin associated gene 3 (PAG3) protein
Tb427_000173600	240.637	1.102	0.27069	1.62861e-06	0.000176211	Chr11_5A_Tb427v10:8,086..9,480(-)	Chr11_5A_Tb427v10	Trypanosome variant surface glycoprotein (A-type), putative	Tb927.11.17580, Tb927.11.18230, Tb927.11.18360	variant surface glycoprotein (VSG), putative (pseudogene)
Tb427_000487400	322.03	1.09928	0.202135	2.22359e-09	4.87188e-07	Chr8_3A_Tb427v10:103,638..105,059(-)	Chr8_3A_Tb427v10	Trypanosome variant surface glycoprotein (A-type)/Trypanosome variant surface glycoprotein C-terminal domain containing protein, putative	Tb927.7.3260, Tb927.7.3250	ESAG7/6
Tb427_000485100	59.7628	1.01601	0.355675	0.000144466	0.00794377	Chr8_3A_Tb427v10:26,913..27,230(-)	Chr8_3A_Tb427v10	hypothetical protein	Tb927.1.490, Tb927.4.180, Tb927.9.740	hypothetical protein
Tb427_000106700	43.8367	1.0089	0.438233	0.000613103	0.0245353	Chr10_5A_Tb427v10:9,658..10,635(-)	Chr10_5A_Tb427v10	hypothetical protein	Tb927.3.2540	variant surface glycoprotein (VSG)-related, putative
Tb427_060008400	1373.41	0.935433	0.525877	0.00162333	0.0493989	Chr6_core_Tb427v10:132,152..132,541(+)	Chr6_core_Tb427v10	Procyclic acidic repetitive protein (PARP), putative	Tb927.6.520	EP3-2 procyclin
Tb427_000578100	53.5814	0.903227	0.456255	0.00116829	0.0395499	Chr9_3A_Tb427v10:801,872..803,482(-)	Chr9_3A_Tb427v10	hypothetical protein, conserved	Multiple Gene IDs	VSG
Tb427_090026000	30918.6	0.890684	0.117295	1.5259e-15	9.55216e-13	Chr9_core_Tb427v10:546,098..548,605(+)	Chr9_core_Tb427v10	Hsp70 protein, putative	Tb927.9.4500	heat shock protein 70 (hsp70), putative
Tb427_100015200	7855.52	0.866376	0.128137	5.86256e-13	2.56898e-10	Chr10_core_Tb427v10:257,780..259,174(+)	Chr10_core_Tb427v10	Serine carboxypeptidase, putative	Tb927.10.1040	serine peptidase, Clan SC, Family S10
Tb427_000737100	94.8937	0.849885	0.316485	0.000235367	0.0119928	unitig_2217_Tb427v10:51,129..55,475(-)	unitig_2217_Tb427v10	hypothetical protein, conserved	Multiple Gene IDs	leucine-rich repeat protein (LRRP, pseudogene), putative
Tb427_000779400	72.102	0.846787	0.325758	0.000301373	0.0142002	unitig_2481_Tb427v10:25,820..27,880(+)	unitig_2481_Tb427v10	Retrotransposon hot spot protein, putative	Multiple Gene IDs	Retrotransposon
Tb427_070075300	5685.98	0.839709	0.144274	2.67326e-10	6.89071e-08	Chr7_core_Tb427v10:1,923,804..1,925,240(+)	Chr7_core_Tb427v10	hypothetical protein, conserved	Tb927.7.6860	expression site-associated gene 5 (ESAG5) protein, putative
Tb427_070005400	10771.8	0.829143	0.122562	4.73855e-13	2.18572e-10	Chr7_core_Tb427v10:13,990..15,303(-)	Chr7_core_Tb427v10	Trypanosomal VSG domain containing protein, putative	Tb927.7.180	Trypanosomal VSG domain containing protein, putative
Tb427_000014400	9422.4	0.817857	0.0698758	1.14758e-32	5.02872e-29	BES1_Tb427v10:24,599..25,801(+)	BES1_Tb427v10	Trypanosome variant surface glycoprotein (A-type), putative	Tb927.7.3250, Tb927.7.3260	ESAG6/7
Tb427_000655900	49.4208	0.795667	0.432365	0.001602	0.0490907	unitig_1853_Tb427v10:43,675..47,328(+)	unitig_1853_Tb427v10	hypothetical protein, conserved	Multiple Gene IDs	leucine-rich repeat protein (LRRP), putative
Tb427_000500400	331.964	0.751621	0.209056	1.09284e-05	0.000957762	Chr8_3B_Tb427v10:17,935..19,401(+)	Chr8_3B_Tb427v10	Trypanosomal VSG domain containing protein, putative	Tb927.11.18720	variant surface protein (VSG), putative
Tb427_110137800	1610.06	0.707201	0.109671	5.48015e-12	1.92112e-09	Chr11_core_Tb427v10:3,289,131..3,289,523(+)	Chr11_core_Tb427v10	RNA recognition motif. (a.k.a. RRM, RBD, or RNP domain), putative	Tb927.11.12100	RNA-binding protein, putative
Tb427_100028700	2884.29	0.669274	0.155596	7.53614e-07	8.80623e-05	Chr10_core_Tb427v10:585,228..586,289(-)	Chr10_core_Tb427v10	Caspase domain containing protein, putative	Tb927.10.2440	Metacaspase-4
Tb427_070053300	19237.4	0.646528	0.117464	1.5345e-09	3.53904e-07	Chr7_core_Tb427v10:1,261,174..1,261,770(-)	Chr7_core_Tb427v10	Cyclophilin type peptidyl-prolyl cis-trans isomerase/CLD, putative	Tb927.7.4770	cyclophilin-type peptidyl-prolyl cis-trans isomerase, putative
Tb427_030049700	9603.55	0.64546	0.105734	5.01277e-11	1.41716e-08	Chr3_core_Tb427v10:1,174,114..1,179,141(-)	Chr3_core_Tb427v10	Thioredoxin-like domain/UDP-glucose:Glycoprotein Glucosyltransferase/Glucosyltransferase 24, putative	Tb927.3.4630	UDP-glucose:glycoprotein glucosyltransferase, putative
Tb427_080022300	3315.7	0.622332	0.115122	3.47697e-09	6.92549e-07	Chr8_core_Tb427v10:493,763..494,200(+)	Chr8_core_Tb427v10	hypothetical protein, conserved	Tb927.8.1945	hypothetical protein, conserved
Tb427_000285100	239.319	0.600959	0.233414	0.000322201	0.0148619	Chr3_3A_Tb427v10:3,972..4,397(-)	Chr3_3A_Tb427v10	Protein of unknown function (DUF1181), putative	Multiple Gene IDs	Protein of unknown function (DUF1181), putative
Tb427_110087200	14227.6	0.593765	0.0971991	4.06128e-11	1.18644e-08	Chr11_core_Tb427v10:2,232,262..2,233,704(+)	Chr11_core_Tb427v10	hypothetical protein, conserved	Tb927.7.6860	expression site-associated gene 5 (ESAG5) protein, putative
Tb427_070044100	3386.41	0.551436	0.100188	1.78888e-09	4.01993e-07	Chr7_core_Tb427v10:1,007,806..1,008,576(-)	Chr7_core_Tb427v10	hypothetical protein, conserved	Tb927.7.3870	hypothetical protein, conserved
Tb427_060011100	114.043	0.5397	0.276841	0.00142672	0.0448165	Chr6_core_Tb427v10:220,119..223,948(+)	Chr6_core_Tb427v10	Adenylate and Guanylate cyclase catalytic domain containing protein, putative	Multiple Gene IDs	GRESAG
Tb427_050014100	4303.92	0.527114	0.0796484	1.16861e-12	4.6553e-10	Chr5_core_Tb427v10:346,530..348,965(+)	Chr5_core_Tb427v10	Pyridine nucleotide-disulphide oxidoreductase/Glucose inhibited division protein A/FAD dependent oxidoreductase/FAD binding domain/NAD(P)-binding Rossmann-like domain/Oxidoreductase NAD-binding domain containing protein, putative	Tb927.5.930, Tb927.5.940	Pyridine nucleotide-disulphide oxidoreductase/Glucose inhibited division protein A/FAD dependent oxidoreductase/FAD binding domain/NAD(P)-binding Rossmann-like domain/Oxidoreductase NAD-binding domain containing protein, putative
Tb427_070082800	5920	0.498423	0.109698	2.5874e-07	3.43575e-05	Chr7_core_Tb427v10:2,174,048..2,174,785(+)	Chr7_core_Tb427v10	hypothetical protein, conserved	Tb927.7.7510	hypothetical protein, conserved
Tb427_090061000	2399.34	0.4919	0.131539	7.75824e-06	0.000708263	Chr9_core_Tb427v10:1,389,791..1,390,183(-)	Chr9_core_Tb427v10	hypothetical protein, conserved	Tb927.9.10650	hypothetical protein, conserved
Tb427_090019800	1186.04	0.48052	0.115002	1.32367e-06	0.000146843	Chr9_core_Tb427v10:408,398..408,568(+)	Chr9_core_Tb427v10	4F5 protein family, putative	Tb927.9.3290	hypothetical protein
Tb427_010023000	2739	0.480508	0.0829232	3.62485e-10	9.07663e-08	Chr1_core_Tb427v10:512,589..513,254(+)	Chr1_core_Tb427v10	CS domain/SGS domain containing protein, putative	Tb927.1.3200	Suppressor of G2 allele of SKP1, putative
Tb427_090011100	186.775	0.478182	0.236467	0.00129387	0.0418432	Chr9_core_Tb427v10:156,831..158,315(-)	Chr9_core_Tb427v10	hypothetical protein, conserved	Tb927.5.200	variant surface glycoprotein, degenerate
Tb427_080005200	510.645	0.477703	0.16123	0.000116918	0.00687696	Chr8_core_Tb427v10:5,174..5,701(-)	Chr8_core_Tb427v10	hypothetical protein, conserved	Tb927.8.520	hypothetical protein, conserved
Tb427_000445300	221.033	0.468125	0.192139	0.000523755	0.0221748	Chr6_3B_Tb427v10:791,026..791,343(-)	Chr6_3B_Tb427v10	hypothetical protein, conserved	Tb927.1.490, Tb927.4.180, Tb927.9.740	hypothetical protein, conserved
Tb427_040025100	214.177	0.45042	0.234838	0.00160969	0.0491544	Chr4_core_Tb427v10:511,724..512,293(+)	Chr4_core_Tb427v10	hypothetical protein, conserved	Tb927.4.2265	hypothetical protein, conserved
Tb427_100146700	4965.66	0.441707	0.101893	6.53484e-07	7.84539e-05	Chr10_core_Tb427v10:3,377,429..3,378,388(-)	Chr10_core_Tb427v10	Peptidase C13 family, putative	Tb927.10.13860	GPI-anchor transamidase subunit 8 (GPI8)
Tb427_020005800	444.297	0.436642	0.14147	8.6354e-05	0.00538037	Chr2_core_Tb427v10:33,286..33,903(+)	Chr2_core_Tb427v10	hypothetical protein, conserved	Tb927.2.1740	hypothetical protein, conserved
Tb427_110037300	2043.23	0.427109	0.107846	3.61477e-06	0.000359998	Chr11_core_Tb427v10:875,585..876,703(-)	Chr11_core_Tb427v10	Caspase domain containing protein, putative	Tb927.11.3220	metacaspase
Tb427_020005500	3072.74	0.403664	0.0925169	6.72806e-07	7.9682e-05	Chr2_core_Tb427v10:27,748..30,036(+)	Chr2_core_Tb427v10	hypothetical protein, conserved	Tb927.2.1700	Enriched in surface-labeled proteome protein 10
Tb427_000488000	3933.48	0.38299	0.111812	2.54966e-05	0.0018621	Chr8_3A_Tb427v10:116,415..117,884(-)	Chr8_3A_Tb427v10	hypothetical protein, conserved	Multiple Gene IDs	variant surface glycoprotein (VSG, atypical), putative
Tb427_100077400	7633	0.373727	0.0927835	2.96029e-06	0.000301675	Chr10_core_Tb427v10:1,797,236..1,798,741(+)	Chr10_core_Tb427v10	hypothetical protein, conserved	Tb927.10.7140	membrane-bound acid phosphatase 2
Tb427_100170600	9411.87	0.3681	0.0910957	2.82088e-06	0.0002934	Chr10_core_Tb427v10:3,991,120..3,992,397(+)	Chr10_core_Tb427v10	FKBP-type peptidyl-prolyl cis-trans isomerase/Tetratricopeptide repeat, putative	Tb927.10.16100	FK506-binding protein (FKBP)-type peptidyl-prolyl isomerase, putative
Tb427_100028400	3964.44	0.362947	0.0873312	1.42186e-06	0.000155764	Chr10_core_Tb427v10:575,220..576,995(-)	Chr10_core_Tb427v10	Leishmanolysin, putative	Tb927.10.2410	MSP-C, putative
Tb427_100089700	1398.13	0.348331	0.164629	0.00121199	0.0405415	Chr10_core_Tb427v10:2,050,045..2,050,338(-)	Chr10_core_Tb427v10	hypothetical protein, conserved	Tb927.10.8275, Tb927.10.8295	hypothetical protein, conserved
Tb427_110130400	708.873	0.337136	0.142177	0.000726336	0.0277974	Chr11_core_Tb427v10:3,104,900..3,106,945(-)	Chr11_core_Tb427v10	BNR repeat-like domain containing protein, putative	Tb927.11.11410	trans-sialidase, putative
Tb427_110085200	4901.67	0.332273	0.0904422	1.36641e-05	0.00111918	Chr11_core_Tb427v10:2,168,477..2,169,196(-)	Chr11_core_Tb427v10	EF hand, putative	Tb927.11.7800	hypothetical protein
Tb427_030024300	1084.3	0.32176	0.102474	8.51706e-05	0.00537003	Chr3_core_Tb427v10:493,746..494,759(+)	Chr3_core_Tb427v10	hypothetical protein, conserved	Tb927.3.2460	hypothetical protein, conserved
Tb427_030023300	1171.27	0.317976	0.101525	8.75179e-05	0.00540146	Chr3_core_Tb427v10:478,064..479,491(+)	Chr3_core_Tb427v10	hypothetical protein, conserved	Tb927.3.2360	hypothetical protein, conserved
Tb427_060007500	808.025	0.311413	0.126817	0.000665523	0.0258082	Chr6_core_Tb427v10:95,939..96,796(-)	Chr6_core_Tb427v10	hypothetical protein, conserved	Tb927.6.350	hypothetical protein, conserved
Tb427_110051900	6577.86	0.310364	0.0985977	8.65624e-05	0.00538037	Chr11_core_Tb427v10:1,321,676..1,322,506(+)	Chr11_core_Tb427v10	Aldo/keto reductase family, putative	Tb927.11.4700	prostaglandin f synthase
Tb427_110126200	1014.75	0.309747	0.115534	0.000341683	0.0155076	Chr11_core_Tb427v10:3,005,610..3,006,002(+)	Chr11_core_Tb427v10	hypothetical protein, conserved	Tb927.11.11075	hypothetical protein, conserved
Tb427_040013000	1862.21	0.305551	0.0880842	2.94618e-05	0.00211642	Chr4_core_Tb427v10:215,692..217,071(-)	Chr4_core_Tb427v10	Calcineurin-like phosphoesterase, putative	Tb927.4.1110	hypothetical protein
Tb427_110095000	1632.72	0.298411	0.0967086	0.00010608	0.00632437	Chr11_core_Tb427v10:2,423,005..2,424,051(+)	Chr11_core_Tb427v10	Glycerophosphoryl diester phosphodiesterase family, putative	Tb927.11.20730	glycerophosphoryl diester phosphodiesterase, putative
Tb427_040027000	8192.58	0.29554	0.0799712	1.30803e-05	0.00111297	Chr4_core_Tb427v10:561,046..562,287(+)	Chr4_core_Tb427v10	Thioredoxin/Thioredoxin-like domain containing protein, putative	Tb927.4.2450	protein disulfide isomerase 1
Tb427_090044000	5824.4	0.283959	0.108873	0.000496633	0.0215209	Chr9_core_Tb427v10:1,011,859..1,012,755(-)	Chr9_core_Tb427v10	Spermidine synthase tetramerisation domain/Spermine/spermidine synthase domain containing protein, putative	Tb927.9.7770	spermidine synthase
Tb427_110190000	1548.42	0.282212	0.104046	0.000350944	0.0156922	Chr11_core_Tb427v10:4,623,203..4,623,526(-)	Chr11_core_Tb427v10	Rab5-interacting protein (Rab5ip), putative	Tb927.11.17010	Rab5-interacting protein (Rab5ip), putative
Tb427_050012700	1037.82	0.282043	0.109639	0.000512646	0.0220237	Chr5_core_Tb427v10:298,222..299,214(+)	Chr5_core_Tb427v10	Protein kinase domain/Protein tyrosine kinase/Fungal protein kinase, putative	Tb927.5.790	casein kinase I isoform 1
Tb427_070069900	5341.78	0.278019	0.112504	0.000653602	0.0255722	Chr7_core_Tb427v10:1,735,631..1,736,023(-)	Chr7_core_Tb427v10	hypothetical protein, conserved	Tb927.7.6420	hypothetical protein, conserved
Tb427_010015900	8420.89	0.275805	0.127411	0.00136408	0.0431581	Chr1_core_Tb427v10:337,481..340,921(+)	Chr1_core_Tb427v10	Domain of unknown function (DUF1935)/Calpain family cysteine protease, putative	Tb927.1.2100	Calpain-like protein 1.1
Tb427_020005300	910.526	0.274719	0.117879	0.000982737	0.0348693	Chr2_core_Tb427v10:17,198..18,130(-)	Chr2_core_Tb427v10	Invariant surface glycoprotein, putative	Tb927.2.1600	invariant surface glycoprotein, putative
Tb427_090055900	14334.4	0.273031	0.0704402	5.98153e-06	0.000557682	Chr9_core_Tb427v10:1,270,587..1,272,749(-)	Chr9_core_Tb427v10	Hsp70 protein, putative	Tb927.9.9860	HSP
Tb427_070044400	2435.24	0.270329	0.123891	0.00132649	0.0425837	Chr7_core_Tb427v10:1,019,651..1,020,193(+)	Chr7_core_Tb427v10	Domain of unknown function (DUF202), putative	Tb927.7.3900	vacuolar transporter chaperone, putative
Tb427_100015100	1822.63	0.267449	0.105675	0.000588515	0.0238934	Chr10_core_Tb427v10:255,769..257,169(+)	Chr10_core_Tb427v10	Serine carboxypeptidase, putative	Tb927.10.1030, Tb927.10.1040, Tb927.10.1050	serine peptidase, Clan SC, Family S10
Tb427_110179700	2573.23	0.266591	0.0897772	0.000174165	0.00930722	Chr11_core_Tb427v10:4,337,424..4,338,305(-)	Chr11_core_Tb427v10	Soluble NSF attachment protein, SNAP, putative	Tb927.11.16080	Soluble NSF attachment protein, SNAP, putative
Tb427_020022700	1145.21	0.255652	0.0996214	0.000650042	0.0255469	Chr2_core_Tb427v10:551,623..553,899(-)	Chr2_core_Tb427v10	Alg9-like mannosyltransferase family, putative	Tb927.2.4720	dolichyl-P-Man:GDP-Man7GlcNAc2-PP-dolichyl alpha-1,6-mannosyltransferase, putative
Tb427_070006600	5272.5	0.254901	0.0725422	2.92708e-05	0.00211642	Chr7_core_Tb427v10:41,342..42,445(+)	Chr7_core_Tb427v10	hypothetical protein, conserved	Tb927.7.300	UDP-Gal or UDP-GlcNAc-dependent glycosyltransferase, putative
Tb427_000175400	1727.46	0.25442	0.0987191	0.000554314	0.0228075	Chr1_3A_Tb427v10:19,083..20,060(+)	Chr1_3A_Tb427v10	ESAG protein, putative	Tb927.1.5200, Tb927.1.5240	expression site-associated gene 1 (ESAG1) protein, putative
Tb427_070082400	1232.43	0.250116	0.115148	0.00151469	0.0470734	Chr7_core_Tb427v10:2,154,282..2,156,732(-)	Chr7_core_Tb427v10	BNR repeat-like domain containing protein, putative	Tb927.7.6850, Tb927.7.6830, Tb927.7.7480	trans-sialidase, putative
Tb427_020013100	3257.06	0.248097	0.0985914	0.000647288	0.0255469	Chr2_core_Tb427v10:272,014..274,452(+)	Chr2_core_Tb427v10	ATPase family associated with various cellular activities (AAA)/AAA lid domain/AAA domain (Cdc48 subfamily)/AAA domain (dynein-related subfamily)/C-terminal, D2-small domain, of ClpB protein, putative	Tb927.2.3030, Tb927.2.5980	ATP-dependent Clp protease subunit, heat shock protein 78 (HSP78), putative/chaperone protein ClpB1, putative
Tb427_060025700	1339.7	0.245835	0.100284	0.000785036	0.0294019	Chr6_core_Tb427v10:563,655..564,458(-)	Chr6_core_Tb427v10	hypothetical protein, conserved	Tb927.6.2140	hypothetical protein, conserved
Tb427_090038800	1969.04	0.243459	0.0834253	0.000224567	0.0116456	Chr9_core_Tb427v10:876,666..877,487(+)	Chr9_core_Tb427v10	C-terminal topoisomerase domain containing protein, putative	Tb927.9.6940	DNA topoisomerase type IB small subunit
Tb427_030034700	5180.46	0.235606	0.0754856	0.000118266	0.0069099	Chr3_core_Tb427v10:756,884..758,239(-)	Chr3_core_Tb427v10	Aminopeptidase I zinc metalloprotease (M18)/M42 glutamyl aminopeptidase, putative	Tb927.3.3410	aspartyl aminopeptidase, putative
Tb427_050005800	1605.89	0.232121	0.0987543	0.00109541	0.037796	Chr5_core_Tb427v10:39,563..40,954(-)	Chr5_core_Tb427v10	Nucleoside transporter, putative	Tb927.5.286b	adenosine transporter 1
Tb427_100068500	2848.07	0.228553	0.094965	0.000963777	0.0344206	Chr10_core_Tb427v10:1,613,102..1,616,095(-)	Chr10_core_Tb427v10	MutS domain I/MutS domain III/MutS family domain IV/MutS domain V, putative	Tb927.10.6410	DNA mismatch repair protein MSH6, putative
Tb427_070041600	6706.57	0.225423	0.0782627	0.000270462	0.0131685	Chr7_core_Tb427v10:942,134..943,720(-)	Chr7_core_Tb427v10	Tetratricopeptide repeat/DnaJ domain containing protein, putative	Tb927.7.3630	TPR-repeat-containing chaperone protein DNAJ, putative
Tb427_100118500	5632.52	0.222853	0.0841967	0.00054164	0.0226724	Chr10_core_Tb427v10:2,718,240..2,722,910(-)	Chr10_core_Tb427v10	hypothetical protein, conserved	Tb927.10.11140	hypothetical protein, conserved
Tb427_100029000	3459.06	0.221805	0.0926013	0.00101726	0.035661	Chr10_core_Tb427v10:595,286..596,938(+)	Chr10_core_Tb427v10	Cleft lip and palate transmembrane protein 1 (CLPTM1), putative	Tb927.10.2470	Cleft lip and palate transmembrane protein 1 (CLPTM1), putative
Tb427_050007800	1600.85	0.219236	0.0979788	0.00152073	0.0470944	Chr5_core_Tb427v10:116,048..117,619(-)	Chr5_core_Tb427v10	Invariant surface glycoprotein, putative	Tb927.5.2350, Tb937.5.360, Tb927.5.370, Tb927.5.390, Tb927.5.400	75 kDa invariant surface glycoprotein, putative
Tb427_070013000	4328.1	0.182855	0.0789674	0.00153846	0.0474755	Chr7_core_Tb427v10:221,430..222,875(+)	Chr7_core_Tb427v10	Glucosidase II beta subunit-like/Glucosidase II beta subunit-like protein, putative	Tb927.7.940	protein kinase C substrate protein, heavy chain, putative
Tb427_050011000	15881.3	0.174825	0.0713716	0.00136167	0.0431581	Chr5_core_Tb427v10:238,023..239,228(-)	Chr5_core_Tb427v10	Invariant surface glycoprotein, putative	Tb927.5.630	acidic phosphatase, putative
Tb427_080009100	5947.85	-0.184592	0.0749904	0.00115109	0.0392534	Chr8_core_Tb427v10:128,429..129,055(-)	Chr8_core_Tb427v10	ADP-ribosylation factor family/Ras of Complex, Roc, domain of DAPkinase/Gtr1/RagA G protein conserved region/Ras family/Signal recognition particle receptor beta subunit, putative	Tb927.8.890	Ras-related protein Rab1A
Tb427_000016000	3.09259e+06	-0.190531	0.0700573	0.000548871	0.0226901	BES1_Tb427v10:75,570..77,000(+)	BES1_Tb427v10	Trypanosome variant surface glycoprotein (A-type), putative	Tb927.11.100	VSG
Tb427_110030300	2496.46	-0.192051	0.0807704	0.00134092	0.0428897	Chr11_core_Tb427v10:709,205..710,098(-)	Chr11_core_Tb427v10	hypothetical protein, conserved	Tb927.11.2540	hypothetical protein, conserved
Tb427_040023000	8671.45	-0.193343	0.075116	0.000806942	0.0300938	Chr4_core_Tb427v10:437,989..441,183(-)	Chr4_core_Tb427v10	hypothetical protein, conserved	Tb927.4.2070	antigenic protein, putative
Tb427_110160900	6559.92	-0.193362	0.0761355	0.000852269	0.031122	Chr11_core_Tb427v10:3,875,871..3,877,679(+)	Chr11_core_Tb427v10	hypothetical protein, conserved	Tb927.11.14300	Dynein intermediate chain, axonemal
Tb427_040030100	2617.73	-0.201779	0.0813617	0.000966165	0.0344206	Chr4_core_Tb427v10:658,399..659,424(+)	Chr4_core_Tb427v10	hypothetical protein, conserved	Tb927.4.2770	hypothetical protein, conserved
Tb427_030028000	1917.88	-0.210432	0.0928775	0.00137281	0.0432781	Chr3_core_Tb427v10:587,896..588,816(-)	Chr3_core_Tb427v10	hypothetical protein, conserved	Tb927.3.2740	hypothetical protein, conserved
Tb427_110062400	2058.01	-0.210886	0.0870961	0.00104522	0.0364951	Chr11_core_Tb427v10:1,586,054..1,589,194(+)	Chr11_core_Tb427v10	DEAD/DEAH box helicase/Helicase conserved C-terminal domain/Helicase associated domain (HA2)/Oligonucleotide/oligosaccharide-binding (OB)-fold, putative	Tb927.11.5730	pre-mRNA-splicing factor ATP-dependent RNA helicase, putative
Tb427_100162400	2044.17	-0.211808	0.0883785	0.00110269	0.0378978	Chr10_core_Tb427v10:3,781,021..3,782,061(+)	Chr10_core_Tb427v10	Utp11 protein, putative	Tb927.10.15380	U3 snoRNA-associated protein UTP11, putative
Tb427_100060100	13791.8	-0.212592	0.0932934	0.00134749	0.0429434	Chr10_core_Tb427v10:1,387,946..1,388,518(+)	Chr10_core_Tb427v10	Ribosomal protein S4/S9 N-terminal domain/S4 domain containing protein, putative	Tb927.10.5610	40S ribosomal protein S9, putative
Tb427_110173100	2107.61	-0.213277	0.0913346	0.0012707	0.0417095	Chr11_core_Tb427v10:4,173,464..4,182,937(-)	Chr11_core_Tb427v10	hypothetical protein, conserved	Tb927.11.15450	Basal body protein
Tb427_110045400	2125.55	-0.214814	0.0845271	0.000753273	0.028703	Chr11_core_Tb427v10:1,136,037..1,136,978(+)	Chr11_core_Tb427v10	hypothetical protein, conserved	Tb927.11.3990	hypothetical protein, conserved
Tb427_060039400	1568.27	-0.215596	0.0958493	0.00154604	0.0475422	Chr6_core_Tb427v10:895,992..898,433(-)	Chr6_core_Tb427v10	WD domain, G-beta repeat, putative	Tb927.6.3450	hypothetical protein, conserved
Tb427_060042800	1943.34	-0.215789	0.0862784	0.000824595	0.0303728	Chr6_core_Tb427v10:1,001,616..1,003,055(-)	Chr6_core_Tb427v10	IBR domain, a half RING-finger domain containing protein, putative	Tb927.6.3780	E3 ubiquitin-protein ligase, putative
Tb427_090075300	1982.56	-0.219328	0.091783	0.00106234	0.0369457	Chr9_core_Tb427v10:1,709,757..1,711,112(+)	Chr9_core_Tb427v10	DnaJ domain/DnaJ C terminal domain/DnaJ central domain containing protein, putative	Tb927.9.12730	chaperone protein DnaJ, putative
Tb427_110060300	9278.58	-0.220123	0.0892829	0.000862109	0.0313507	Chr11_core_Tb427v10:1,532,674..1,533,426(+)	Chr11_core_Tb427v10	Triosephosphate isomerase, putative	Tb927.11.5520	triosephosphate isomerase
Tb427_110125200	2409.62	-0.221579	0.0854222	0.000627239	0.0248739	Chr11_core_Tb427v10:2,973,210..2,974,370(+)	Chr11_core_Tb427v10	Initiation factor 2 subunit family, putative	Tb927.11.10990	methylthioribose-1-phosphate isomerase, putative
Tb427_020018900	2568.99	-0.221916	0.0906412	0.000824819	0.0303728	Chr2_core_Tb427v10:434,252..435,661(-)	Chr2_core_Tb427v10	Insulinase (Peptidase family M16)/Peptidase M16 inactive domain containing protein, putative	Tb927.2.4110	Mitochondrial-processing peptidase subunit alpha
Tb427_010014900	2350.84	-0.224528	0.0975069	0.00127786	0.0417817	Chr1_core_Tb427v10:299,590..303,366(+)	Chr1_core_Tb427v10	MORN repeat, putative	Tb927.1.1910	MORN repeat-containing protein
Tb427_080006700	8070.63	-0.224749	0.0824494	0.000498488	0.0215209	Chr8_core_Tb427v10:42,123..45,908(-)	Chr8_core_Tb427v10	E1-E2 ATPase/haloacid dehalogenase-like hydrolase, putative	Tb927.8.650	cation-transporting ATPase, putative
Tb427_080088100	1287.43	-0.225324	0.0974546	0.00125984	0.0415083	Chr8_core_Tb427v10:2,314,911..2,316,290(+)	Chr8_core_Tb427v10	Transmembrane amino acid transporter protein, putative	Tb927.8.8220, Tb927.8.8230, Tb927.8.8240, Tb927.8.8250, Tb927.8.8260	amino acid transporter, putative
Tb427_000014700	3452.55	-0.229356	0.0947422	0.000938698	0.0337162	BES1_Tb427v10:35,523..39,329(+)	BES1_Tb427v10	Adenylate and Guanylate cyclase catalytic domain containing protein, putative	Multiple Gene IDs	ESAG/GRESAG
Tb427_010015300	1262.03	-0.232591	0.0986441	0.00106951	0.0370482	Chr1_core_Tb427v10:322,366..323,271(+)	Chr1_core_Tb427v10	YIF1, putative	Tb927.1.1980	protein transport protein YIF1, putative
Tb427_110060200	1881.57	-0.23303	0.100636	0.00117399	0.0395724	Chr11_core_Tb427v10:1,531,205..1,531,912(+)	Chr11_core_Tb427v10	Axonemal dynein light chain, putative	Tb927.11.5510	dynein light chain p28, axonemal, putative
Tb427_110059100	2965.98	-0.234558	0.0839387	0.000330985	0.0151872	Chr11_core_Tb427v10:1,500,909..1,502,372(+)	Chr11_core_Tb427v10	SRP54-type protein, helical bundle domain/SRP54-type protein, GTPase domain/CobW/HypB/UreG, nucleotide-binding domain/Signal peptide binding domain containing protein, putative	Tb927.11.5400	signal recognition particle 54 kDa
Tb427_100167200	8987.81	-0.234816	0.0812846	0.000264331	0.0130881	Chr10_core_Tb427v10:3,927,355..3,928,302(+)	Chr10_core_Tb427v10	hypothetical protein, conserved	Tb927.10.15760	hypothetical protein, conserved
Tb427_100108100	8712.41	-0.235098	0.078462	0.000181814	0.0096571	Chr10_core_Tb427v10:2,490,163..2,491,158(+)	Chr10_core_Tb427v10	Protein of unknown function (DUF1749), putative	Tb927.10.10140	paraflagellar rod component, putative
Tb427_090076700	1994.07	-0.236328	0.0932271	0.000588884	0.0238934	Chr9_core_Tb427v10:1,744,641..1,746,383(+)	Chr9_core_Tb427v10	Leo1-like protein, putative	Tb927.1.12900	RNA polymerase-associated protein LEO1, putative
Tb427_000015100	4039.67	-0.236477	0.0832255	0.000289231	0.0138561	BES1_Tb427v10:44,314..46,206(+)	BES1_Tb427v10	Zinc finger, C3HC4 type (RING finger)/Leucine Rich Repeat, putative	Multiple 427.BES locations	expression site-associated gene 8 (ESAG8) protein, putative
Tb427_110030000	2983.94	-0.237485	0.0817238	0.000238447	0.0120795	Chr11_core_Tb427v10:698,837..702,715(-)	Chr11_core_Tb427v10	NUC173 domain containing protein, putative	Tb927.11.2510	NUC173 domain containing protein, putative
Tb427_070062400	1560.84	-0.238142	0.100576	0.00101063	0.0355708	Chr7_core_Tb427v10:1,526,504..1,528,231(+)	Chr7_core_Tb427v10	hypothetical protein, conserved	Tb927.7.5660	Outer dynein arm docking complex protein 2, putative
Tb427_110057900	2020.49	-0.239859	0.105777	0.00128244	0.0417817	Chr11_core_Tb427v10:1,473,186..1,473,542(+)	Chr11_core_Tb427v10	ATP synthase subunit C, putative	Tb927.11.5280	Mitochondrial ATP synthase subunit c-1
Tb427_070026300	6210.12	-0.240587	0.101671	0.00100419	0.0354869	Chr7_core_Tb427v10:540,534..544,979(-)	Chr7_core_Tb427v10	hypothetical protein, conserved	Tb927.7.2170	Nucleolar protein 168
Tb427_040005500	3349.9	-0.240603	0.0885687	0.000299624	0.0141941	Chr4_core_Tb427v10:28,924..29,766(-)	Chr4_core_Tb427v10	ARD/ARD' family, putative	Tb927.4.360	1,2-Dihydroxy-3-keto-5-methylthiopentene dioxygenase, putative
Tb427_090078400	1515.61	-0.241342	0.0980131	0.000783257	0.0294019	Chr9_core_Tb427v10:1,784,756..1,786,729(+)	Chr9_core_Tb427v10	hypothetical protein, conserved	Tb927.9.13140	hypothetical protein, conserved
Tb427_110060100	1869.94	-0.241433	0.0988753	0.000818435	0.0303728	Chr11_core_Tb427v10:1,528,083..1,530,521(+)	Chr11_core_Tb427v10	hypothetical protein, conserved	Tb927.11.5500	Mitochondrial SSU ribosomal protein, putative
Tb427_020017600	1953.42	-0.241932	0.096702	0.000766614	0.0290049	Chr2_core_Tb427v10:392,327..393,805(-)	Chr2_core_Tb427v10	hypothetical protein, conserved	Tb927.2.3800	uide RNA associated protein 1
Tb427_100062300	3584.21	-0.24244	0.0948268	0.000622568	0.0248008	Chr10_core_Tb427v10:1,430,407..1,433,418(-)	Chr10_core_Tb427v10	hypothetical protein, conserved	Tb927.10.5810, Tb927.10.5820	The ARF-like 2 binding protein BART, putative
Tb427_060036900	4448.72	-0.242633	0.0782224	0.000125895	0.0072768	Chr6_core_Tb427v10:836,669..838,147(+)	Chr6_core_Tb427v10	hypothetical protein, conserved	Tb927.6.3180	hypothetical protein, conserved
Tb427_100060900	2663.03	-0.243027	0.0879799	0.000350523	0.0156922	Chr10_core_Tb427v10:1,401,739..1,403,874(+)	Chr10_core_Tb427v10	NMDA receptor-regulated protein 1, putative	Tb927.10.5670	N-acetyltransferase subunit Nat1, putative
Tb427_020019000	2548.43	-0.243108	0.0838116	0.000227049	0.011705	Chr2_core_Tb427v10:436,529..438,940(-)	Chr2_core_Tb427v10	Enoyl-CoA hydratase/isomerase/3-hydroxyacyl-CoA dehydrogenase, NAD binding domain/3-hydroxyacyl-CoA dehydrogenase, C-terminal domain containing protein, putative	Tb927.2.4110, Tb927.2.4130	Mitochondrial-processing peptidase subunit alpha, enoyl-CoA hydratase/Enoyl-CoA isomerase/3-hydroxyacyl-CoA dehydrogenase, putativ
Tb427_110167200	5288	-0.245864	0.0761579	8.81482e-05	0.00540231	Chr11_core_Tb427v10:4,023,324..4,024,439(-)	Chr11_core_Tb427v10	hypothetical protein, conserved	Tb927.11.14880	Paraflagellar Rod Proteome Component 9, putative
Tb427_080005800	2426.11	-0.246116	0.102864	0.000910797	0.0329844	Chr8_core_Tb427v10:25,635..26,630(-)	Chr8_core_Tb427v10	von Willebrand factor type A domain containing protein, putative	Tb927.8.570	proteasome regulatory non-ATP-ase subunit 10
Tb427_100163300	1974.47	-0.247095	0.0877013	0.000297384	0.0141646	Chr10_core_Tb427v10:3,808,233..3,809,678(+)	Chr10_core_Tb427v10	hypothetical protein, conserved	Tb927.10.15470	hypothetical protein, conserved
Tb427_060040300	1038.81	-0.2471	0.107114	0.00116881	0.0395499	Chr6_core_Tb427v10:932,387..933,487(-)	Chr6_core_Tb427v10	C2H2 type zinc-finger (2 copies), putative	Tb927.6.3540	zinc-finger protein, conserved
Tb427_110016000	1614.9	-0.247292	0.116074	0.00163943	0.0497161	Chr11_core_Tb427v10:308,051..309,049(+)	Chr11_core_Tb427v10	Radial spoke protein 3, putative	Tb927.11.1150	radial spoke protein 3
Tb427_080008000	2631.72	-0.247648	0.0783851	0.000105112	0.00630962	Chr8_core_Tb427v10:75,993..79,070(-)	Chr8_core_Tb427v10	hypothetical protein, conserved	Tb927.8.780	hypothetical protein, conserved
Tb427_110063100	1734.31	-0.248343	0.092648	0.000480319	0.0209429	Chr11_core_Tb427v10:1,612,790..1,615,291(+)	Chr11_core_Tb427v10	hypothetical protein, conserved	Tb927.11.5800	hypothetical protein, conserved
Tb427_100165600	3023.16	-0.25009	0.080704	0.000126207	0.0072768	Chr10_core_Tb427v10:3,881,613..3,882,830(+)	Chr10_core_Tb427v10	PCI domain containing protein, putative	Tb927.10.15720	proteasome regulatory non-ATP-ase subunit 9
Tb427_020016700	2370.34	-0.250564	0.0925094	0.000407477	0.0179454	Chr2_core_Tb427v10:350,385..351,530(-)	Chr2_core_Tb427v10	PWWP domain containing protein, putative	Tb927.2.3480	transcription elongation factor s-II, putative
Tb427_090071500	1252.21	-0.250603	0.11126	0.00125009	0.0413427	Chr9_core_Tb427v10:1,629,154..1,629,669(+)	Chr9_core_Tb427v10	Thioredoxin, putative	Tb927.9.12330	Thioredoxin, putative
Tb427_030027300	1004.7	-0.251063	0.109678	0.00114871	0.0392534	Chr3_core_Tb427v10:564,115..564,924(-)	Chr3_core_Tb427v10	hypothetical protein, conserved	Tb927.3.2670	hypothetical protein, conserved
Tb427_100101800	3806.02	-0.251544	0.0798218	0.000103258	0.00624104	Chr10_core_Tb427v10:2,333,449..2,334,201(+)	Chr10_core_Tb427v10	Invariant surface glycoprotein, putative	None (Tb427.10.9450)	Hypothetical protein, conserved
Tb427_090078000	1579.43	-0.251819	0.0966657	0.000523028	0.0221748	Chr9_core_Tb427v10:1,778,238..1,778,777(+)	Chr9_core_Tb427v10	Ankyrin repeats (3 copies)/Ankyrin repeats (many copies)/Ankyrin repeat, putative	Tb927.9.13100	ankyrin repeat protein, putative
Tb427_100101500	4557.08	-0.252696	0.0977871	0.000545856	0.0226724	Chr10_core_Tb427v10:2,325,038..2,326,171(+)	Chr10_core_Tb427v10	N-terminal domain of ribose phosphate pyrophosphokinase/Phosphoribosyl transferase domain/Phosphoribosyl synthetase-associated domain containing protein, putative	Tb927.10.9430	phosphoribosylpyrophosphate synthetase, putative
Tb427_000008900	1672.06	-0.25477	0.117784	0.00149506	0.0466289	BES13_Tb427v10:38,643..42,449(+)	BES13_Tb427v10	Adenylate and Guanylate cyclase catalytic domain containing protein, putative	Multiple Gene IDs	GRESAG/ESAG
Tb427_080047600	3029.24	-0.25693	0.0856161	0.00016266	0.00879971	Chr8_core_Tb427v10:1,152,453..1,154,306(-)	Chr8_core_Tb427v10	hypothetical protein, conserved	Tb927.8.4270	hypothetical protein, conserved
Tb427_100101100	1258.23	-0.257453	0.105222	0.000767816	0.0290049	Chr10_core_Tb427v10:2,319,035..2,320,018(+)	Chr10_core_Tb427v10	Macrocin-O-methyltransferase (TylF)/Methyltransferase domain containing protein, putative	Tb927.10.9390	Macrocin-O-methyltransferase (TylF), putative
Tb427_090012500	1033.92	-0.262492	0.117398	0.00120626	0.0405046	Chr9_core_Tb427v10:201,382..202,212(-)	Chr9_core_Tb427v10	hypothetical protein, conserved	Tb927.9.2120	hypothetical protein, conserved
Tb427_060041600	4502.07	-0.264205	0.0947341	0.000289327	0.0138561	Chr6_core_Tb427v10:970,717..980,385(-)	Chr6_core_Tb427v10	hypothetical protein, conserved	Tb927.6.3670	paraflagellar rod component, putative
Tb427_080007400	1077.48	-0.264613	0.119932	0.0012879	0.0418042	Chr8_core_Tb427v10:65,804..66,286(-)	Chr8_core_Tb427v10	Iron-sulfur cluster assembly protein, putative	Tb927.8.720	Cytosolic iron-sulfur protein assembly 2B, putative
Tb427_100011500	2213.35	-0.267429	0.0925634	0.000218666	0.0114071	Chr10_core_Tb427v10:145,765..146,547(+)	Chr10_core_Tb427v10	AAA domain/Cytidylate kinase/Adenylate kinase, putative	Tb927.10.830	adenylate kinase, putative
Tb427_080008300	1395.74	-0.267745	0.104303	0.000545382	0.0226724	Chr8_core_Tb427v10:94,172..95,173(-)	Chr8_core_Tb427v10	hypothetical protein, conserved	Tb927.8.810	radial spoke protein RSP9, putative
Tb427_110123100	1834.49	-0.267956	0.111746	0.000832462	0.0305259	Chr11_core_Tb427v10:2,922,360..2,923,094(+)	Chr11_core_Tb427v10	Ribosomal protein S2, putative	Tb927.11.10790, Tb927.11.10910	40S ribosomal protein SA, putative
Tb427_110063600	4024.01	-0.268477	0.0819039	6.3296e-05	0.00415049	Chr11_core_Tb427v10:1,622,303..1,623,718(+)	Chr11_core_Tb427v10	hypothetical protein, conserved	Tb927.11.5850	RNA-binding protein 38, putative
Tb427_080007700	1762.62	-0.269077	0.0940889	0.000229566	0.0117656	Chr8_core_Tb427v10:69,539..70,639(-)	Chr8_core_Tb427v10	Nucleoplasmin-like domain containing protein, putative	Tb927.8.750	nucleolar RNA-binding protein, putative
Tb427_020016400	1116.81	-0.269086	0.108186	0.000661473	0.0257651	Chr2_core_Tb427v10:345,251..345,526(-)	Chr2_core_Tb427v10	hypothetical protein, conserved	Tb927.2.3420	hypothetical protein, conserved
Tb427_110123400	2692.48	-0.270725	0.0953985	0.000255133	0.0127045	Chr11_core_Tb427v10:2,930,668..2,931,552(+)	Chr11_core_Tb427v10	Casein kinase II regulatory subunit, putative	Tb927.11.10820	Casein kinase II subunit beta, putative
Tb427_110064300	3150.36	-0.271217	0.0828336	6.34603e-05	0.00415049	Chr11_core_Tb427v10:1,640,612..1,644,385(+)	Chr11_core_Tb427v10	WASH complex subunit 7, N-terminal/WASH complex subunit 7/WASH complex subunit 7, C-terminal, putative	Tb927.11.5910	WASH complex subunit 7, N-terminal/WASH complex subunit 7/WASH complex subunit 7, C-terminal, putative
Tb427_030027100	1158.79	-0.272462	0.110895	0.000702323	0.0269963	Chr3_core_Tb427v10:560,990..561,211(-)	Chr3_core_Tb427v10	Cytochrome C oxidase copper chaperone (COX17), putative	Tb927.3.2650	cytochrome c oxidase copper chaperone, putative
Tb427_070063700	6096.69	-0.273838	0.100079	0.000318413	0.0147649	Chr7_core_Tb427v10:1,558,801..1,559,208(+)	Chr7_core_Tb427v10	OST3 / OST6 family, transporter family/Thioredoxin/Thioredoxin-like domain containing protein, putative	Tb927.7.5790	protein disulfide isomerase, putative
Tb427_090027100	5375.59	-0.274206	0.0904106	0.000136719	0.00763189	Chr9_core_Tb427v10:579,129..579,272(+)	Chr9_core_Tb427v10	hypothetical protein, conserved	Tb927.9.4750	hypothetical protein, conserved
Tb427_100165400	4018.87	-0.276511	0.100292	0.000310787	0.0145654	Chr10_core_Tb427v10:3,864,197..3,877,921(+)	Chr10_core_Tb427v10	hypothetical protein, conserved	Tb927.10.15700	hypothetical protein, conserved
Tb427_100061000	2475.49	-0.277307	0.0839075	5.63951e-05	0.00383137	Chr10_core_Tb427v10:1,405,070..1,406,254(+)	Chr10_core_Tb427v10	Trypanosome variant surface glycoprotein (A-type), putative	Tb927.10.5680	PAG1
Tb427_100097100	2887.49	-0.277851	0.0781443	2.34122e-05	0.00175372	Chr10_core_Tb427v10:2,225,811..2,230,739(+)	Chr10_core_Tb427v10	hypothetical protein, conserved	Tb927.10.9000	Mitochondrial processome subunit 2
Tb427_110125400	8383.01	-0.279551	0.0791265	2.47429e-05	0.00182624	Chr11_core_Tb427v10:2,977,700..2,978,746(+)	Chr11_core_Tb427v10	hypothetical protein, conserved	Tb927.11.11010	hypothetical protein, conserved
Tb427_020019600	2592.86	-0.279961	0.100034	0.000269861	0.0131685	Chr2_core_Tb427v10:457,801..467,880(-)	Chr2_core_Tb427v10	hypothetical protein, conserved	Tb927.2.4230	NUP-1 protein, putative
Tb427_020017500	5278.82	-0.281187	0.0914293	0.000116183	0.00687696	Chr2_core_Tb427v10:387,548..390,049(-)	Chr2_core_Tb427v10	Elongation factor Tu GTP binding domain/50S ribosome-binding GTPase/Translation-initiation factor 2, putative	Tb927.2.3780	translation initiation factor IF-2, putative
Tb427_100168100	1679.93	-0.282725	0.0956366	0.000195584	0.0103259	Chr10_core_Tb427v10:3,944,081..3,945,268(+)	Chr10_core_Tb427v10	Pex2 / Pex12 amino terminal region containing protein, putative	Tb927.10.15850	Peroxisome biogenesis factor 12
Tb427_020016100	1429.08	-0.284686	0.111894	0.000541727	0.0226724	Chr2_core_Tb427v10:338,519..339,652(-)	Chr2_core_Tb427v10	hypothetical protein, conserved	Tb927.2.3370	UDP-Gal or UDP-GlcNAc-dependent glycosyltransferase, putative
Tb427_110120700	5489.76	-0.286765	0.0985333	0.000199065	0.0104468	Chr11_core_Tb427v10:2,838,346..2,840,913(+)	Chr11_core_Tb427v10	hypothetical protein, conserved	Tb927.11.10540	hypothetical protein, conserved
Tb427_080005900	814.08	-0.287495	0.123686	0.000931217	0.0335851	Chr8_core_Tb427v10:27,048..28,115(-)	Chr8_core_Tb427v10	hypothetical protein, conserved	Tb927.8.580	MICOS complex subunit 40
Tb427_020016900	1748.73	-0.291198	0.0922093	8.3367e-05	0.00529441	Chr2_core_Tb427v10:359,965..360,399(-)	Chr2_core_Tb427v10	hypothetical protein, conserved	Tb927.2.3610	Mitochondrial ATP synthase subunit, putative
Tb427_110061900	2101.28	-0.291345	0.0885318	5.72642e-05	0.00386049	Chr11_core_Tb427v10:1,568,700..1,569,332(+)	Chr11_core_Tb427v10	Leucine rich repeat/Leucine Rich repeats (2 copies), putative	Tb927.11.5680	dynein light chain 1, axonemal
Tb427_010015200	2974.37	-0.291488	0.0787949	1.33034e-05	0.00111918	Chr1_core_Tb427v10:319,874..321,832(+)	Chr1_core_Tb427v10	DnaJ domain containing protein, putative	Tb927.1.1960	chaperone protein DNAj, putative
Tb427_030026600	8434.78	-0.294596	0.079969	1.3541e-05	0.00111918	Chr3_core_Tb427v10:538,799..545,311(-)	Chr3_core_Tb427v10	DEAD/DEAH box helicase/Type III restriction enzyme, res subunit/Helicase conserved C-terminal domain containing protein, putative	Tb927.3.2600	ATP-dependent DEAD/H RNA helicase, putative
Tb427_110018800	5451.69	-0.295008	0.0867306	3.90753e-05	0.00273965	Chr11_core_Tb427v10:394,544..396,802(+)	Chr11_core_Tb427v10	DUF1126 PH-like domain containing protein, putative	Tb927.11.1430	Component of motile flagella 2
Tb427_070064700	2490.92	-0.295559	0.0913472	6.96577e-05	0.00452207	Chr7_core_Tb427v10:1,577,514..1,578,773(+)	Chr7_core_Tb427v10	Putative undecaprenyl diphosphate synthase, putative	Tb927.7.5880	cis-prenyltransferase-like protein
Tb427_070027900	1064.33	-0.295748	0.109512	0.000343276	0.0155076	Chr7_core_Tb427v10:580,199..594,538(-)	Chr7_core_Tb427v10	hypothetical protein, conserved	Tb927.7.2330	Protein of unknown function (DUF1663), putative
Tb427_100096100	4149.16	-0.301442	0.0838186	1.83626e-05	0.00141166	Chr10_core_Tb427v10:2,210,556..2,212,688(+)	Chr10_core_Tb427v10	hypothetical protein, conserved	Tb927.10.8930	paraflagellar rod component, putative
Tb427_110030600	3146.84	-0.301979	0.0859852	2.47972e-05	0.00182624	Chr11_core_Tb427v10:714,590..716,311(-)	Chr11_core_Tb427v10	hypothetical protein, conserved	Tb927.11.2570	hypothetical protein, conserved
Tb427_080088800	7369.3	-0.303315	0.141905	0.00121908	0.0406237	Chr8_core_Tb427v10:2,337,517..2,340,186(+)	Chr8_core_Tb427v10	Domain of unknown function (DUF1935)/Calpain family cysteine protease, putative	Tb927.8.8330	cysteine peptidase, putative
Tb427_080007100	1376.88	-0.30589	0.113652	0.000341854	0.0155076	Chr8_core_Tb427v10:52,795..53,142(-)	Chr8_core_Tb427v10	PPIC-type PPIASE domain containing protein, putative	Tb927.8.690	peptidyl-prolyl cis-trans isomerase/rotamase, putative
Tb427_080007600	769.558	-0.307904	0.117248	0.000405564	0.0179454	Chr8_core_Tb427v10:68,559..68,918(-)	Chr8_core_Tb427v10	Nucleoplasmin-like domain containing protein, putative	Tb927.8.740	nucleolar RNA-binding protein (fragment)
Tb427_110019000	7472.21	-0.31291	0.10416	0.000130012	0.00739889	Chr11_core_Tb427v10:398,994..402,020(+)	Chr11_core_Tb427v10	Dehydrogenase E1 component/Transketolase, pyrimidine binding domain/2-oxoglutarate dehydrogenase C-terminal, putative	Tb927.11.1450, Tb927.11.9980	2-oxoglutarate dehydrogenase E1 component, putative
Tb427_100061800	6422.75	-0.315003	0.0833918	9.2151e-06	0.000815769	Chr10_core_Tb427v10:1,417,917..1,420,259(-)	Chr10_core_Tb427v10	Cell division protein 48 (CDC48), N-terminal domain/Cell division protein 48 (CDC48), domain 2/Holliday junction DNA helicase RuvB P-loop domain/AAA domain (Cdc48 subfamily)/ATPase family associated with various cellular activities (AAA)/AAA+ lid domain containing protein, putative	Tb927.10.5770	Valosin-containing protein
Tb427_040006600	1793.24	-0.316808	0.107584	0.000160626	0.00874367	Chr4_core_Tb427v10:58,277..58,969(-)	Chr4_core_Tb427v10	Gar1/Naf1 RNA binding region containing protein, putative	Tb927.4.470	snoRNP protein GAR1, putative
Tb427_110064400	675.003	-0.317169	0.144457	0.00124052	0.0411815	Chr11_core_Tb427v10:1,644,715..1,647,246(+)	Chr11_core_Tb427v10	DnaJ domain containing protein, putative	Tb927.11.5920	conserved protein
Tb427_070026400	1770.9	-0.317222	0.0963566	5.43648e-05	0.0037516	Chr7_core_Tb427v10:545,857..546,918(-)	Chr7_core_Tb427v10	hypothetical protein, conserved	Tb927.7.2180	T. brucei spp.-specific protein, T. brucei spp.-specific protein, putative
Tb427_000015800	13361.9	-0.319199	0.107385	0.000134054	0.00757967	BES1_Tb427v10:66,394..67,383(+)	BES1_Tb427v10	ESAG protein, putative	Tb927.1.5120	expression site-associated gene 1 (ESAG1) protein, putative
Tb427_040030800	2430.25	-0.320198	0.100093	7.09997e-05	0.0045753	Chr4_core_Tb427v10:674,521..675,270(+)	Chr4_core_Tb427v10	hypothetical protein, conserved	Tb927.4.2840	hypothetical protein, conserved
Tb427_110063300	3748.5	-0.325458	0.0859952	8.5485e-06	0.000772362	Chr11_core_Tb427v10:1,617,054..1,617,962(+)	Chr11_core_Tb427v10	Inhibitor of apoptosis-promoting Bax1, putative	Tb927.11.5820	Inhibitor of apoptosis-promoting Bax1, putative
Tb427_110063200	1315.41	-0.326324	0.0953296	3.27325e-05	0.00231345	Chr11_core_Tb427v10:1,615,765..1,616,385(+)	Chr11_core_Tb427v10	Surfeit locus protein 6, putative	Tb927.11.5810	Surfeit locus protein 6, putative
Tb427_110063500	2024.79	-0.341414	0.0874644	5.09478e-06	0.000480115	Chr11_core_Tb427v10:1,620,219..1,620,548(+)	Chr11_core_Tb427v10	Translation initiation factor SUI1, putative	Tb927.11.5840	Protein translation factor SUI1 homolog, putative
Tb427_100101700	548.505	-0.351344	0.130788	0.000313007	0.0145915	Chr10_core_Tb427v10:2,332,903..2,333,097(+)	Chr10_core_Tb427v10	hypothetical protein, conserved	Tb927.10.9445	hypothetical protein, conserved
Tb427_110124300	729.212	-0.354871	0.136036	0.000387369	0.017233	Chr11_core_Tb427v10:2,946,756..2,947,490(+)	Chr11_core_Tb427v10	Ribosomal protein S2, putative	Tb927.11.10790, Tb927.11.10910	40S ribosomal protein SA, putative
Tb427_100060400	8910.7	-0.363463	0.102766	1.97405e-05	0.0015044	Chr10_core_Tb427v10:1,392,597..1,393,715(+)	Chr10_core_Tb427v10	Fructose-bisphosphate aldolase class-I, putative	Tb927.10.5620	Fructose-bisphosphate aldolase class-I, putative
Tb427_070066100	1778.16	-0.363705	0.0998396	1.36369e-05	0.00111918	Chr7_core_Tb427v10:1,616,918..1,618,714(+)	Chr7_core_Tb427v10	Nodulin-like/Major Facilitator Superfamily, putative	Tb927.7.5930, Tb927.7.5940, Tb927.7.5950, Tb927.7.5960, Tb927.7.5970, Tb927.7.5980, Tb927.7.5990, Tb927.7.6000	PAD proteins 1,4,5,6,7,8
Tb427_100060200	3404.4	-0.374059	0.103113	1.39703e-05	0.00113366	Chr10_core_Tb427v10:1,388,831..1,389,949(+)	Chr10_core_Tb427v10	Fructose-bisphosphate aldolase class-I, putative	Tb927.10.5620	fructose-bisphosphate aldolase, glycosomal
Tb427_110062700	525.149	-0.376767	0.152649	0.000516069	0.0220626	Chr11_core_Tb427v10:1,597,763..1,598,755(+)	Chr11_core_Tb427v10	hypothetical protein, conserved	Tb927.11.5760	hypothetical protein, conserved
Tb427_010014200	603.666	-0.378886	0.128203	0.000138053	0.00765757	Chr1_core_Tb427v10:272,767..273,090(+)	Chr1_core_Tb427v10	Glutaredoxin, putative	Tb927.1.1770	Dithiol glutaredoxin 2
Tb427_090015000	1542.93	-0.379842	0.0880423	8.49931e-07	9.80105e-05	Chr9_core_Tb427v10:255,237..281,681(-)	Chr9_core_Tb427v10	hypothetical protein, conserved	Tb927.9.2520	microtubule-associated protein, putative
Tb427_110123200	2403.23	-0.384412	0.104483	1.14382e-05	0.000992519	Chr11_core_Tb427v10:2,923,657..2,924,445(+)	Chr11_core_Tb427v10	CCDC81 eukaryotic HU domain 1/CCDC81 eukaryotic HU domain 2, putative	Tb927.11.10800	Domain of unknown function (DUF4496), putative
Tb427_080007000	565.094	-0.386234	0.132096	0.000145026	0.00794377	Chr8_core_Tb427v10:50,977..51,486(-)	Chr8_core_Tb427v10	hypothetical protein, conserved	Tb927.8.680	KREPA5
Tb427_110165000	549.354	-0.387088	0.140942	0.000250179	0.012529	Chr11_core_Tb427v10:3,970,714..3,971,202(-)	Chr11_core_Tb427v10	hypothetical protein, conserved	Tb927.11.14670	hypothetical protein, conserved
Tb427_110017200	1664.43	-0.388649	0.0946699	2.23101e-06	0.000235573	Chr11_core_Tb427v10:343,400..343,909(+)	Chr11_core_Tb427v10	hypothetical protein, conserved	Tb927.11.1270	Mitochondrial ATP synthase subunit, putative
Tb427_070063400	1190.16	-0.403636	0.113344	1.79634e-05	0.0013932	Chr7_core_Tb427v10:1,550,425..1,550,832(+)	Chr7_core_Tb427v10	Nuclear transport factor 2 (NTF2) domain containing protein, putative	Tb927.7.5760	Nuclear transport factor 2 (NTF2) domain containing protein, putative
Tb427_080007500	6608.8	-0.408364	0.0863766	1.16462e-07	1.67324e-05	Chr8_core_Tb427v10:67,096..67,833(-)	Chr8_core_Tb427v10	Nucleoplasmin-like domain containing protein, putative	Tb927.8.730	nucleolar RNA-binding protein, putative
Tb427_070027500	2407.15	-0.417427	0.0833741	2.96487e-08	5.09493e-06	Chr7_core_Tb427v10:569,898..570,533(-)	Chr7_core_Tb427v10	hypothetical protein, conserved	Tb927.7.2290	hypothetical protein, conserved
Tb427_070063200	2091.78	-0.419567	0.0870169	8.28377e-08	1.25171e-05	Chr7_core_Tb427v10:1,544,530..1,546,029(+)	Chr7_core_Tb427v10	Probable Zinc-ribbon domain containing protein, putative	Tb927.7.5740	conserved protein
Tb427_100167100	3234.59	-0.425512	0.107446	3.04671e-06	0.000306913	Chr10_core_Tb427v10:3,912,901..3,926,352(+)	Chr10_core_Tb427v10	hypothetical protein, conserved	Tb927.10.15750	Tripartite attachment complex protein 197
Tb427_000015500	1938.08	-0.445163	0.110881	2.84562e-06	0.0002934	BES1_Tb427v10:57,590..59,620(+)	BES1_Tb427v10	Zinc finger, C3HC4 type (RING finger) containing protein, putative	Multiple 427.BES locations	expression site-associated gene 8 (ESAG8) protein, putative
Tb427_080005700	1591.83	-0.447709	0.0954135	1.36287e-07	1.8959e-05	Chr8_core_Tb427v10:23,270..25,003(-)	Chr8_core_Tb427v10	hypothetical protein, conserved	Tb927.8.560	hypothetical protein, conserved
Tb427_080007800	10924.7	-0.451676	0.092573	5.47425e-08	8.88451e-06	Chr8_core_Tb427v10:71,301..72,236(-)	Chr8_core_Tb427v10	Nucleoplasmin-like domain containing protein, putative	Tb927.8.760	nucleolar RNA-binding protein
Tb427_010013900	1648.86	-0.510035	0.0907852	9.73153e-10	2.30506e-07	Chr1_core_Tb427v10:248,534..268,768(+)	Chr1_core_Tb427v10	hypothetical protein, conserved	Tb927.1.1740	Microtubule-associated protein futsch, putative
Tb427_110165100	3282.29	-1.31509	0.115764	2.94161e-31	8.59341e-28	Chr11_core_Tb427v10:3,971,613..3,980,195(-)	Chr11_core_Tb427v10	FAT domain/Phosphatidylinositol 3- and 4-kinase/FATC domain containing protein, putative	Tb927.11.14680	FAT domain/Phosphatidylinositol 3- and 4-kinase/FATC domain containing protein, putative

## Sheet: VSGs
Tb427_000369100	213.619	4.1089	0.701652	1.87543e-10	4.98069e-08	Chr5_3B_Tb427v10:72,864..74,321(-)	Chr5_3B_Tb427v10	Trypanosome variant surface glycoprotein (A-type)/Trypanosome variant surface glycoprotein C-terminal domain containing protein, putative	Multiple Gene IDs	variant surface glycoprotein (VSG, pseudogene), putative
Tb427_000489600	75.4114	1.81648	0.336548	3.10832e-09	6.40519e-07	Chr8_3A_Tb427v10:168,999..170,588(+)	Chr8_3A_Tb427v10	Trypanosomal VSG domain/Trypanosome variant surface glycoprotein C-terminal domain containing protein, putative	Multiple Gene IDs	Variant Surface Glycoprotein, putative
Tb427_000630400	33.1189	3.74587	0.876313	4.89858e-07	6.04665e-05	Tb427VSG-1_unitig_Tb427v10:6,291..7,811(+)	Tb427VSG-1_unitig_Tb427v10	Trypanosome variant surface glycoprotein (A-type), putative	Tb927.11.100	variant surface glycoprotein (VSG), putative
Tb427_000524500	475.662	2.96695	0.634664	1.0433e-07	1.54975e-05	Chr8_5B_Tb427v10:3,545..5,110(-)	Chr8_5B_Tb427v10	Trypanosomal VSG domain/Trypanosome variant surface glycoprotein C-terminal domain containing protein, putative	None	N/A
Tb427_000005900	1071.46	2.81154	0.522558	2.88968e-09	6.17687e-07	BES10_Tb427v10:37,132..38,745(+)	BES10_Tb427v10	Trypanosomal VSG domain/Trypanosome variant surface glycoprotein C-terminal domain containing protein, putative	Tb927.11.19400, Tb927.9.210	variant surface glycoprotein (VSG, pseudogene), putative
Tb427_000615900	44.1621	2.71173	0.616587	4.8942e-07	6.04665e-05	Chr9_5A_Tb427v10:1,697..3,163(-)	Chr9_5A_Tb427v10	Trypanosome variant surface glycoprotein (A-type), putative	Tb927.11.100	variant surface glycoprotein (VSG), putative
Tb427_000106600	778.529	2.628	0.652477	1.74003e-06	0.000185971	Chr10_5A_Tb427v10:2,444..3,994(-)	Chr10_5A_Tb427v10	Trypanosome variant surface glycoprotein C-terminal domain containing protein, putative	Multiple Gene IDs	variant surface glycoprotein (VSG), degenerate
Tb427_000627000	89.1368	2.57727	0.479118	3.14266e-09	6.40519e-07	Chr9_5B_Tb427v10:1,286..2,713(-)	Chr9_5B_Tb427v10	Trypanosome variant surface glycoprotein (A-type), putative	Tb927.9.17250	variant surface glycoprotein (VSG), point mutation (pseudogene)
Tb427_000288600	16.3921	1.9897	0.743607	0.000249658	0.012529	Chr3_5A_Tb427v10:1,138..2,577(-)	Chr3_5A_Tb427v10	Trypanosome variant surface glycoprotein (A-type), putative	None	Tb427VSG-639
Tb427_000844600	47.1753	1.86911	0.654264	0.000127992	0.0073315	BES14_Tb427v10:42,822..44,255(+)	BES14_Tb427v10	unspecified product	Tb927.11.19400, Tb927.9.210	variant surface glycoprotein (VSG), putative
Tb427_000629900	61.6193	1.75525	0.363165	5.99587e-08	9.55414e-06	Tb427VSG-1389_unitig_restricted_Tb427v10:315..1,787(+)	Tb427VSG-1389_unitig_restricted_Tb427v10	Trypanosome variant surface glycoprotein C-terminal domain containing protein, putative	Tb927.7.6500	variant surface glycoprotein (VSG), putative
Tb427_000368100	39.8138	1.61518	0.462119	1.76144e-05	0.00137833	Chr5_3B_Tb427v10:37,582..39,066(-)	Chr5_3B_Tb427v10	Trypanosomal VSG domain containing protein, putative	Multiple Gene IDs	variant surface glycoprotein (VSG), degenerate
Tb427_000108300	618.384	1.61375	0.568672	0.000136331	0.00763189	Chr10_5B_Tb427v10:763..2,072(-)	Chr10_5B_Tb427v10	Trypanosomal VSG domain containing protein, putative	Multiple Gene IDs	variant surface glycoprotein (VSG), degenerate
Tb427_000486700	32.5639	1.59685	0.475229	3.0292e-05	0.00215837	Chr8_3A_Tb427v10:81,441..82,778(-)	Chr8_3A_Tb427v10	Trypanosomal VSG domain containing protein, putative	Multiple Gene IDs	variant surface glycoprotein (VSG), putative (pseudogene)
Tb427_000304300	699.903	1.54964	0.444355	1.45432e-05	0.00116933	Chr3_5B_Tb427v10:1,716..3,194(-)	Chr3_5B_Tb427v10	Trypanosome variant surface glycoprotein (A-type), putative	Tb927.11.100	variant surface glycoprotein (VSG)
Tb427_000271900	58.1948	1.52775	0.406853	6.10756e-06	0.000563439	Chr1_5A_Tb427v10:115,661..117,002(+)	Chr1_5A_Tb427v10	hypothetical protein, conserved	Multiple Gene IDs	variant surface glycoprotein (VSG), pseudogene
Tb427_070071100	40.2749	1.36645	0.437181	6.24628e-05	0.00414715	Chr7_core_Tb427v10:1,771,531..1,772,971(+)	Chr7_core_Tb427v10	Trypanosome variant surface glycoprotein C-terminal domain containing protein, putative	Tb927.7.6530	variant surface glycoprotein, degenerate
Tb427_050046700	96.3066	1.31026	0.292282	3.02519e-07	3.89893e-05	Chr5_core_Tb427v10:1,292,170..1,293,603(+)	Chr5_core_Tb427v10	Trypanosome variant surface glycoprotein (A-type), putative	Tb927.5.3990	VSG
Tb427_000487700	372.75	1.15879	0.217977	4.68221e-09	8.92063e-07	Chr8_3A_Tb427v10:110,931..112,436(-)	Chr8_3A_Tb427v10	hypothetical protein, conserved	Tb927.10.10	variant surface glycoprotein VSG 10.1
Tb427_000173600	240.637	1.102	0.27069	1.62861e-06	0.000176211	Chr11_5A_Tb427v10:8,086..9,480(-)	Chr11_5A_Tb427v10	Trypanosome variant surface glycoprotein (A-type), putative	Tb927.11.17580, Tb927.11.18230, Tb927.11.18360	variant surface glycoprotein (VSG), putative (pseudogene)
Tb427_000106700	43.8367	1.0089	0.438233	0.000613103	0.0245353	Chr10_5A_Tb427v10:9,658..10,635(-)	Chr10_5A_Tb427v10	hypothetical protein	Tb927.3.2540	variant surface glycoprotein (VSG)-related, putative
Tb427_000578100	53.5814	0.903227	0.456255	0.00116829	0.0395499	Chr9_3A_Tb427v10:801,872..803,482(-)	Chr9_3A_Tb427v10	hypothetical protein, conserved	Multiple Gene IDs	VSG
Tb427_070005400	10771.8	0.829143	0.122562	4.73855e-13	2.18572e-10	Chr7_core_Tb427v10:13,990..15,303(-)	Chr7_core_Tb427v10	Trypanosomal VSG domain containing protein, putative	Tb927.7.180	Trypanosomal VSG domain containing protein, putative
Tb427_000500400	331.964	0.751621	0.209056	1.09284e-05	0.000957762	Chr8_3B_Tb427v10:17,935..19,401(+)	Chr8_3B_Tb427v10	Trypanosomal VSG domain containing protein, putative	Tb927.11.18720	variant surface protein (VSG), putative
Tb427_090011100	186.775	0.478182	0.236467	0.00129387	0.0418432	Chr9_core_Tb427v10:156,831..158,315(-)	Chr9_core_Tb427v10	hypothetical protein, conserved	Tb927.5.200	variant surface glycoprotein, degenerate
Tb427_000488000	3933.48	0.38299	0.111812	2.54966e-05	0.0018621	Chr8_3A_Tb427v10:116,415..117,884(-)	Chr8_3A_Tb427v10	hypothetical protein, conserved	Multiple Gene IDs	variant surface glycoprotein (VSG, atypical), putative
Tb427_000016000	3.09259e+06	-0.190531	0.0700573	0.000548871	0.0226901	BES1_Tb427v10:75,570..77,000(+)	BES1_Tb427v10	Trypanosome variant surface glycoprotein (A-type), putative	Tb927.11.100	VSG

## Sheet: GOTERM_DOWN
Cellular Location	Term	Annotated	Significant	Expected	OR	Fisher	Genes
	GO:0015935	small ribosomal subunit	16	3	0.24	19.43	0.0013	Tb427_100060100, Tb427_110123100, Tb427_110124300
	GO:0005956	protein kinase CK2 complex	1	1	0.01	Inf	0.0147	Tb427_110123400
	GO:0016593	Cdc73/Paf1 complex	1	1	0.01	Inf	0.0147	Tb427_090076700
	GO:0031429	box H/ACA snoRNP complex	1	1	0.01	Inf	0.0147	Tb427_040006600
	GO:0005758	mitochondrial intermembrane space	2	1	0.03	72.15	0.0292	Tb427_030027100
Metabolic Function	GO:0004332	fructose-bisphosphate aldolase activity	2	2	0.02	Inf	0.00013	Tb427_100060200, Tb427_100060400
	GO:0015035	protein disulfide oxidoreductase activit…	8	2	0.09	29.82	0.0035	Tb427_010014200, Tb427_070063700
	GO:0003857	3-hydroxyacyl-CoA dehydrogenase activity	1	1	0.01	Inf	0.01156	Tb427_020019000
	GO:0004807	triose-phosphate isomerase activity	1	1	0.01	Inf	0.01156	Tb427_110060300
	GO:0004591	oxoglutarate dehydrogenase (succinyl-tra…	2	1	0.02	87.49	0.02298	Tb427_110019000
	GO:0010309	acireductone dioxygenase [iron(II)-requi…	2	1	0.02	87.49	0.02298	Tb427_040005500
	GO:0016531	copper chaperone activity	2	1	0.02	87.49	0.02298	Tb427_030027100
	GO:0019887	protein kinase regulator activity	3	1	0.03	43.73	0.03428	Tb427_110123400
	GO:0030976	thiamine pyrophosphate binding	3	1	0.03	43.73	0.03428	Tb427_110019000
	GO:0004749	ribose phosphate diphosphokinase activit…	4	1	0.05	29.15	0.04545	Tb427_100101500
	GO:0008312	7S RNA binding	4	1	0.05	29.15	0.04545	Tb427_110059100
Biological Process	GO:0045454	cell redox homeostasis	32	3	0.29	12.45	0.0028	Tb427_010014200, Tb427_070063700, Tb427_090071500
	GO:0006096	glycolytic process	13	2	0.12	21.19	0.0059	Tb427_100060200, Tb427_100060400
	GO:0006368	transcription elongation from RNA polyme…	1	1	0.01	Inf	0.0091	Tb427_090076700
	GO:0006662	glycerol ether metabolic process	1	1	0.01	Inf	0.0091	Tb427_070063700
	GO:0006825	copper ion transport	3	1	0.03	56.36	0.0271	Tb427_030027100

## Sheet: GOTERM_UP
GO.ID	Term	Annotated	Significant	Expected	OR	Fisher	Genes
Cellular Location	GO:0016021	integral component of membrane	171	9	2.51	8.63	0.00014	Tb427_000005000, Tb427_000007100, Tb427_000008200, Tb427_000010800, Tb427_000012500, Tb427_000018600, Tb427_000023800, Tb427_050005800, Tb427_100029000
	GO:0016020	membrane	355	12	5.22	10.43	0.04818	Tb427_000005000, Tb427_000007100, Tb427_000008200, Tb427_000010800, Tb427_000012500, Tb427_000018600, Tb427_000023800, Tb427_050005800, Tb427_060008300, Tb427_060008400, Tb427_100028400, Tb427_100029000
Metabolic Process	GO:0008289	lipid binding	38	12	0.49	46.55	1e-14	Tb427_000005700, Tb427_000007600, Tb427_000008700, Tb427_000009800, Tb427_000011300, Tb427_000013200, Tb427_000019400, Tb427_000020700, Tb427_000022600, Tb427_000024500, Tb427_070075300, Tb427_110087200
	GO:0004185	serine-type carboxypeptidase activity	3	2	0.04	159.87	0.00048	Tb427_100015100, Tb427_100015200
	GO:0003756	protein disulfide isomerase activity	1	1	0.01	Inf	0.01287	Tb427_080054000
	GO:0003980	UDP-glucose:glycoprotein glucosyltransfe…	1	1	0.01	Inf	0.01287	Tb427_030049700
	GO:0000104	succinate dehydrogenase activity	2	1	0.03	78.27	0.02558	Tb427_050014100
Biological Process	GO:0020012	evasion or tolerance of host immune resp…	1107	26	15.98	2.48	0.0019	Tb427_000005600, Tb427_000006100, Tb427_000007400, Tb427_000008500, Tb427_000009700, Tb427_000011200, Tb427_000013100, Tb427_000014400, Tb427_000016400, Tb427_000019200, Tb427_000020600, Tb427_000022500, Tb427_000024200, Tb427_000024400, Tb427_000173600, Tb427_000288600, Tb427_000304300, Tb427_000369100, Tb427_000487400, Tb427_000615900, Tb427_000627000, Tb427_000630400, Tb427_050046700, Tb427_10…
	GO:0006508	proteolysis	138	6	1.99	3.42	0.0133	Tb427_010015900, Tb427_030034700, Tb427_100015100, Tb427_100015200, Tb427_100028400, Tb427_100146700
