# Supplementary material for: Trypanosoma brucei ATR Links DNA Damage Signaling during Antigenic Variation with Regulation of RNA Polymerase I-Transcribed Surface Antigens
Source: Cell Rep. 2020 Jan 21;30(3):836–851.e5. doi: 10.1016/j.celrep.2019.12.049 (PMC6988115; doi:10.1016/j.celrep.2019.12.049)
Supplement: Table S2. Oligonucleotides, Reagents, and Figure 1C Raw Values, Related to Figure 2 and STAR Methods qRT-PCR Analysis [file mmc3.xlsx]

## Sheet: 36hr_VSGs
Gene ID	baseMean	log2FoldChange	lfcSE	pvalue	padj	GenomicLocation	GenomicSeqId	Product
Tb427_000005900	5055.54	5.45751	0.0906455	0	0	BES10_Tb427v10:37,132..38,745(+)	BES10_Tb427v10	Trypanosomal VSG domain/Trypanosome variant surface glycoprotein C-terminal domain containing protein, putative	VSG15	99.38
Tb427_000014000	4686.24	3.74369	0.0682624	0	0	BES17_Tb427v10:77,325..78,824(+)	BES17_Tb427v10	Trypanosome variant surface glycoprotein (A-type)/Trypanosome variant surface glycoprotein C-terminal domain containing protein, putative	VSG-13 99.933
Tb427_000025600	2820.2	3.72688	0.0794186	0	0	BES7_Tb427v10:82,389..83,918(+)	BES7_Tb427v10	Trypanosomal VSG domain/Trypanosome variant surface glycoprotein C-terminal domain containing protein, putative	VSG3	100
Tb427_000023600	4046.67	3.20747	0.103567	9.07521e-212	1.1685e-208	BES5_Tb427v10:62,077..63,657(+)	BES5_Tb427v10	Trypanosome variant surface glycoprotein (A-type)/Trypanosome variant surface glycoprotein C-terminal domain containing protein, putative	VSG18	100
Tb427_000021900	494.696	3.44999	0.169751	4.21659e-93	1.31049e-90	BES4_Tb427v10:63,681..65,111(+)	BES4_Tb427v10	Trypanosome variant surface glycoprotein (A-type), putative	VSG21	99.161
Tb427_000018400	335.688	3.77463	0.231862	4.19331e-61	7.41064e-59	BES2_Tb427v10:76,769..78,352(+)	BES2_Tb427v10	Trypanosomal VSG domain/Trypanosome variant surface glycoprotein C-terminal domain containing protein, putative	VSG9	100
Tb427_000500400	897.213	2.97533	0.109921	1.31837e-162	1.32027e-159	Chr8_3B_Tb427v10:17,935..19,401(+)	Chr8_3B_Tb427v10	Trypanosomal VSG domain containing protein, putative	VSG14	98.774
Tb427_000844600	295.442	4.37401	0.266171	2.73014e-62	5.02179e-60	BES14_Tb427v10:42,822..44,255(+)	BES14_Tb427v10	unspecified product	VSG1123	99.701
Tb427_000108300	2559.11	4.26121	0.0948206	0	0	Chr10_5B_Tb427v10:763..2,072(-)	Chr10_5B_Tb427v10	Trypanosomal VSG domain containing protein, putative
Tb427_000524500	2403.87	5.64332	0.112102	0	0	Chr8_5B_Tb427v10:3,545..5,110(-)	Chr8_5B_Tb427v10	Trypanosomal VSG domain/Trypanosome variant surface glycoprotein C-terminal domain containing protein, putative
Tb427_000304300	2124.8	3.89441	0.122366	5.58832e-225	8.39459e-222	Chr3_5B_Tb427v10:1,716..3,194(-)	Chr3_5B_Tb427v10	Trypanosome variant surface glycoprotein (A-type), putative
Tb427_000106600	3793.55	5.28	0.201514	4.52958e-154	3.40209e-151	Chr10_5A_Tb427v10:2,444..3,994(-)	Chr10_5A_Tb427v10	Trypanosome variant surface glycoprotein C-terminal domain containing protein, putative
Tb427_000627000	482.502	5.19949	0.209761	3.4571e-136	2.07725e-133	Chr9_5B_Tb427v10:1,286..2,713(-)	Chr9_5B_Tb427v10	Trypanosome variant surface glycoprotein (A-type), putative
Tb427_000615900	277.039	5.39228	0.281943	6.10703e-82	1.6189e-79	Chr9_5A_Tb427v10:1,697..3,163(-)	Chr9_5A_Tb427v10	Trypanosome variant surface glycoprotein (A-type), putative
Tb427_000288600	122.649	5.80617	0.478887	3.89641e-34	4.28272e-32	Chr3_5A_Tb427v10:1,138..2,577(-)	Chr3_5A_Tb427v10	Trypanosome variant surface glycoprotein (A-type), putative
Tb427_000629600	167.628	0.391656	0.185586	0.0112843	0.030126	Chr9_5B_Tb427v10:99,329..100,858(-)	Chr9_5B_Tb427v10	Trypanosome variant surface glycoprotein (A-type)/Trypanosome variant surface glycoprotein C-terminal domain containing protein, putative
Tb427_000487400	798.329	2.9017	0.142039	1.44115e-94	4.63896e-92	Chr8_3A_Tb427v10:103,638..105,059(-)	Chr8_3A_Tb427v10	Trypanosome variant surface glycoprotein (A-type)/Trypanosome variant surface glycoprotein C-terminal domain containing protein, putative
Tb427_000369100	1003.68	6.78489	0.36759	1.09458e-78	2.74039e-76	Chr5_3B_Tb427v10:72,864..74,321(-)	Chr5_3B_Tb427v10	Trypanosome variant surface glycoprotein (A-type)/Trypanosome variant surface glycoprotein C-terminal domain containing protein, putative
Tb427_000489600	250.325	4.25569	0.312855	3.32033e-44	4.82679e-42	Chr8_3A_Tb427v10:168,999..170,588(+)	Chr8_3A_Tb427v10	Trypanosomal VSG domain/Trypanosome variant surface glycoprotein C-terminal domain containing protein, putative
Tb427_000368100	157.6	4.24462	0.311321	2.61827e-43	3.74579e-41	Chr5_3B_Tb427v10:37,582..39,066(-)	Chr5_3B_Tb427v10	Trypanosomal VSG domain containing protein, putative
Tb427_000550600	67.7881	3.36742	0.387751	2.54239e-19	1.30196e-17	Chr9_3A_Tb427v10:47,776..49,131(+)	Chr9_3A_Tb427v10	Trypanosomal VSG domain containing protein, putative
Tb427_000436200	51.9566	4.68209	0.566865	2.45586e-17	1.0745e-15	Chr6_3B_Tb427v10:497,738..499,225(-)	Chr6_3B_Tb427v10	Trypanosome variant surface glycoprotein C-terminal domain containing protein, putative
Tb427_000488200	121.155	1.52785	0.223163	5.18791e-13	1.40416e-11	Chr8_3A_Tb427v10:127,695..128,654(+)	Chr8_3A_Tb427v10	Trypanosome variant surface glycoprotein (A-type), putative
Tb427_000490400	41.7104	3.14688	0.473137	2.09146e-12	5.23621e-11	Chr8_3A_Tb427v10:190,753..192,003(+)	Chr8_3A_Tb427v10	Trypanosomal VSG domain/Trypanosome variant surface glycoprotein C-terminal domain containing protein, putative
Tb427_000486700	74.2924	2.13029	0.361981	1.54888e-10	2.87243e-09	Chr8_3A_Tb427v10:81,441..82,778(-)	Chr8_3A_Tb427v10	Trypanosomal VSG domain containing protein, putative
Tb427_000860500	31.0283	5.37747	0.868341	1.9646e-10	3.5844e-09	Chr8_5A_Tb427v10:669,824..671,410(+)	Chr8_5A_Tb427v10	unspecified product
Tb427_000446100	39.8728	2.42648	0.445818	3.25845e-09	4.83829e-08	Chr6_3B_Tb427v10:817,791..819,374(-)	Chr6_3B_Tb427v10	Trypanosomal VSG domain/Trypanosome variant surface glycoprotein C-terminal domain containing protein, putative
Tb427_000486300	41.9149	2.39664	0.463971	9.67473e-09	1.30928e-07	Chr8_3A_Tb427v10:65,053..66,408(-)	Chr8_3A_Tb427v10	Trypanosome variant surface glycoprotein (A-type), putative
Tb427_000454300	19.514	6.2182	1.38143	1.14285e-07	1.18261e-06	Chr7_5A_Tb427v10:3,351..4,784(-)	Chr7_5A_Tb427v10	Trypanosome variant surface glycoprotein (A-type), putative
Tb427_000090600	19.9155	5.37412	1.09078	3.77588e-07	3.46558e-06	Chr10_3B_Tb427v10:458,696..460,162(+)	Chr10_3B_Tb427v10	Trypanosomal VSG domain containing protein, putative
Tb427_000240600	19.4533	5.29356	1.09502	5.34098e-07	4.76145e-06	Chr1_3A_Tb427v10:2,018,865..2,020,319(-)	Chr1_3A_Tb427v10	Trypanosome variant surface glycoprotein (A-type), putative
Tb427_000561700	16.9245	5.95671	1.37557	5.66686e-07	5.03206e-06	Chr9_3A_Tb427v10:341,266..342,810(+)	Chr9_3A_Tb427v10	Trypanosome variant surface glycoprotein (A-type)/Trypanosome variant surface glycoprotein C-terminal domain containing protein, putative
Tb427_000575900	30.1542	2.49177	0.600606	1.21461e-06	1.00804e-05	Chr9_3A_Tb427v10:744,614..746,155(+)	Chr9_3A_Tb427v10	Trypanosome variant surface glycoprotein (A-type), putative
Tb427_000282000	15.6059	4.05226	0.92609	1.44103e-06	1.17432e-05	Chr2_5A_Tb427v10:120,395..121,891(+)	Chr2_5A_Tb427v10	Trypanosome variant surface glycoprotein (A-type)/Trypanosome variant surface glycoprotein C-terminal domain containing protein, putative
Tb427_000075000	15.8403	3.73876	0.871278	1.66061e-06	1.33635e-05	Chr10_3A_Tb427v10:1,612,513..1,614,021(+)	Chr10_3A_Tb427v10	Trypanosome variant surface glycoprotein (A-type)/Trypanosome variant surface glycoprotein C-terminal domain containing protein, putative
Tb427_000174700	1624.72	0.470982	0.104697	1.91108e-06	1.51358e-05	Chr1_3A_Tb427v10:5,030..6,389(+)	Chr1_3A_Tb427v10	Trypanosomal VSG domain containing protein, putative
Tb427_000403200	23.3648	2.38733	0.577485	2.08407e-06	1.62912e-05	Chr6_3A_Tb427v10:770,590..772,132(-)	Chr6_3A_Tb427v10	Trypanosomal VSG domain/Trypanosome variant surface glycoprotein C-terminal domain containing protein, putative
Tb427_000494600	22.2896	3.21632	0.802771	2.1419e-06	1.66709e-05	Chr8_3A_Tb427v10:322,768..324,237(+)	Chr8_3A_Tb427v10	Trypanosomal VSG domain/Trypanosome variant surface glycoprotein C-terminal domain containing protein, putative
Tb427_000596400	10.3924	6.93263	2.68302	2.98442e-06	2.25281e-05	Chr9_3A_Tb427v10:1,372,853..1,374,397(-)	Chr9_3A_Tb427v10	Trypanosomal VSG domain/Trypanosome variant surface glycoprotein C-terminal domain containing protein, putative
Tb427_000282500	14.7198	3.8559	0.938287	4.09346e-06	2.99224e-05	Chr2_5A_Tb427v10:136,551..138,065(+)	Chr2_5A_Tb427v10	Trypanosomal VSG domain/Trypanosome variant surface glycoprotein C-terminal domain containing protein, putative
Tb427_000488500	95.8933	1.05314	0.271874	7.97195e-06	5.51006e-05	Chr8_3A_Tb427v10:135,329..136,429(+)	Chr8_3A_Tb427v10	Trypanosomal VSG domain containing protein, putative
Tb427_000346900	14.5575	3.98314	1.06273	1.41698e-05	9.22111e-05	Chr4_5A_Tb427v10:71,596..73,017(+)	Chr4_5A_Tb427v10	Trypanosome variant surface glycoprotein C-terminal domain containing protein, putative
Tb427_000473400	15.4605	2.6139	0.763167	3.04028e-05	0.000180395	Chr7_5A_Tb427v10:584,287..585,870(+)	Chr7_5A_Tb427v10	Trypanosome variant surface glycoprotein C-terminal domain containing protein, putative
Tb427_000420700	13.8272	4.51721	1.23549	3.07827e-05	0.00018229	Chr6_3B_Tb427v10:3,885..5,420(-)	Chr6_3B_Tb427v10	Trypanosomal VSG domain/Trypanosome variant surface glycoprotein C-terminal domain containing protein, putative
Tb427_000578200	48.7818	1.65299	0.48326	3.18221e-05	0.000187582	Chr9_3A_Tb427v10:806,260..807,741(-)	Chr9_3A_Tb427v10	Trypanosomal VSG domain/Trypanosome variant surface glycoprotein C-terminal domain containing protein, putative
Tb427_000480700	11.5469	3.25464	0.988821	6.30437e-05	0.000341474	Chr7_5A_Tb427v10:775,278..775,997(+)	Chr7_5A_Tb427v10	Trypanosomal VSG domain containing protein, putative
Tb427_000264200	10.3383	4.21723	1.20993	8.25618e-05	0.000435928	Chr1_3B_Tb427v10:585,065..586,423(-)	Chr1_3B_Tb427v10	Trypanosome variant surface glycoprotein (A-type), putative
Tb427_000503100	11.9428	3.48986	1.1024	8.40299e-05	0.000442643	Chr8_5A_Tb427v10:102,817..104,334(+)	Chr8_5A_Tb427v10	Trypanosome variant surface glycoprotein (A-type)/Trypanosome variant surface glycoprotein C-terminal domain containing protein, putative
Tb427_000555300	10.7572	3.32694	1.07246	0.00013201	0.000659536	Chr9_3A_Tb427v10:183,130..184,710(+)	Chr9_3A_Tb427v10	Trypanosomal VSG domain/Trypanosome variant surface glycoprotein C-terminal domain containing protein, putative
Tb427_000080300	8.18438	4.54531	1.52908	0.000134985	0.000670314	Chr10_3B_Tb427v10:163,559..165,043(-)	Chr10_3B_Tb427v10	Trypanosomal VSG domain containing protein, putative
Tb427_000368600	7.70603	4.43221	1.54795	0.000190008	0.000911898	Chr5_3B_Tb427v10:54,774..56,096(-)	Chr5_3B_Tb427v10	Trypanosome variant surface glycoprotein (A-type), putative
Tb427_000320200	7.07207	4.35365	1.65644	0.00028377	0.00130093	Chr4_3A_Tb427v10:474,876..476,258(-)	Chr4_3A_Tb427v10	Trypanosome variant surface glycoprotein (A-type), putative
Tb427_000491700	7.58813	4.317	1.60899	0.000294101	0.0013374	Chr8_3A_Tb427v10:242,142..243,752(+)	Chr8_3A_Tb427v10	Trypanosomal VSG domain/Trypanosome variant surface glycoprotein C-terminal domain containing protein, putative
Tb427_000064000	5.22362	5.32828	2.74819	0.000318421	0.00143139	Chr10_3A_Tb427v10:1,246,673..1,248,184(+)	Chr10_3A_Tb427v10	Trypanosomal VSG domain/Trypanosome variant surface glycoprotein C-terminal domain containing protein, putative
Tb427_000592600	7.0192	4.2215	1.59759	0.000355449	0.00157119	Chr9_3A_Tb427v10:1,238,801..1,240,222(-)	Chr9_3A_Tb427v10	Trypanosome variant surface glycoprotein C-terminal domain containing protein, putative
Tb427_000854500	8.98415	3.79967	1.33363	0.000374383	0.0016428	Chr4_3A_Tb427v10:810,565..811,932(-)	Chr4_3A_Tb427v10	unspecified product
Tb427_000474900	8.40902	3.72687	1.29359	0.000381029	0.00166655	Chr7_5A_Tb427v10:619,162..620,218(+)	Chr7_5A_Tb427v10	Trypanosomal VSG domain containing protein, putative
Tb427_000308600	13.2153	2.11576	0.811378	0.000382729	0.0016702	Chr4_3A_Tb427v10:106,378..107,913(-)	Chr4_3A_Tb427v10	Trypanosome variant surface glycoprotein (A-type)/Trypanosome variant surface glycoprotein C-terminal domain containing protein, putative
Tb427_000401400	10.9465	2.48041	0.951182	0.000391217	0.00170258	Chr6_3A_Tb427v10:720,303..721,736(-)	Chr6_3A_Tb427v10	Trypanosomal VSG domain containing protein, putative
Tb427_000063200	9.40838	3.31519	1.40187	0.000457614	0.00194643	Chr10_3A_Tb427v10:1,218,179..1,219,744(+)	Chr10_3A_Tb427v10	Trypanosomal VSG domain/Trypanosome variant surface glycoprotein C-terminal domain containing protein, putative
Tb427_000086300	6.67628	4.20538	1.64899	0.000461409	0.00195795	Chr10_3B_Tb427v10:338,713..340,203(+)	Chr10_3B_Tb427v10	Trypanosomal VSG domain/Trypanosome variant surface glycoprotein C-terminal domain containing protein, putative
Tb427_000550900	9.19013	2.63167	1.03861	0.000549269	0.00229193	Chr9_3A_Tb427v10:55,866..57,410(+)	Chr9_3A_Tb427v10	Trypanosomal VSG domain/Trypanosome variant surface glycoprotein C-terminal domain containing protein, putative
Tb427_000367700	9.10761	3.28474	1.39769	0.000558177	0.00232372	Chr5_3B_Tb427v10:28,059..29,609(-)	Chr5_3B_Tb427v10	Trypanosome variant surface glycoprotein (A-type), putative
Tb427_000063300	4.71236	0.215468	0.426254	0.000594437	0.00245426	Chr10_3A_Tb427v10:1,224,491..1,225,990(+)	Chr10_3A_Tb427v10	Trypanosomal VSG domain/Trypanosome variant surface glycoprotein C-terminal domain containing protein, putative
Tb427_000513300	7.66853	3.59035	1.32769	0.000614285	0.0025235	Chr8_5A_Tb427v10:391,191..392,471(+)	Chr8_5A_Tb427v10	Trypanosome variant surface glycoprotein (A-type), putative
Tb427_000553800	39.0425	1.26614	0.518693	0.000635265	0.00259784	Chr9_3A_Tb427v10:136,841..138,493(-)	Chr9_3A_Tb427v10	Trypanosome variant surface glycoprotein (A-type)/Trypanosome variant surface glycoprotein C-terminal domain containing protein, putative
Tb427_000439300	8.83452	2.92343	1.19593	0.000651409	0.00265783	Chr6_3B_Tb427v10:617,570..619,071(-)	Chr6_3B_Tb427v10	Trypanosome variant surface glycoprotein (A-type), putative
Tb427_000524000	28.5298	1.41353	0.576716	0.000665572	0.0027014	Chr8_5A_Tb427v10:763,450..764,952(+)	Chr8_5A_Tb427v10	Trypanosomal VSG domain/Trypanosome variant surface glycoprotein C-terminal domain containing protein, putative
Tb427_000194900	6.266	3.91707	1.68009	0.000747125	0.00298618	Chr1_3A_Tb427v10:622,589..623,866(-)	Chr1_3A_Tb427v10	Trypanosome variant surface glycoprotein (A-type), putative
Tb427_000187100	4.3263	0.194296	0.399474	0.000830795	0.00327128	Chr1_3A_Tb427v10:372,978..374,438(-)	Chr1_3A_Tb427v10	Trypanosome variant surface glycoprotein C-terminal domain containing protein, putative
Tb427_000064500	5.02487	0.196516	0.401577	0.000836327	0.00328875	Chr10_3A_Tb427v10:1,272,835..1,274,400(-)	Chr10_3A_Tb427v10	Trypanosomal VSG domain/Trypanosome variant surface glycoprotein C-terminal domain containing protein, putative
Tb427_000609100	7.35407	3.49104	1.35134	0.000855912	0.00335114	Chr9_3B_Tb427v10:272,765..274,303(-)	Chr9_3B_Tb427v10	Trypanosomal VSG domain/Trypanosome variant surface glycoprotein C-terminal domain containing protein, putative
Tb427_000592900	7.69177	3.49608	1.38282	0.000899225	0.00349162	Chr9_3A_Tb427v10:1,247,858..1,249,543(-)	Chr9_3A_Tb427v10	Trypanosomal VSG domain/Trypanosome variant surface glycoprotein C-terminal domain containing protein, putative
Tb427_000391200	7.15503	3.45562	1.35593	0.000939643	0.00362853	Chr6_3A_Tb427v10:393,144..394,604(-)	Chr6_3A_Tb427v10	Trypanosomal VSG domain containing protein, putative
Tb427_000236800	4.23401	0.185077	0.388722	0.00108524	0.00410805	Chr1_3A_Tb427v10:1,889,542..1,891,155(-)	Chr1_3A_Tb427v10	Trypanosome variant surface glycoprotein (A-type)/Trypanosome variant surface glycoprotein C-terminal domain containing protein, putative
Tb427_000182200	6.09146	3.91521	1.80894	0.00109013	0.00412482	Chr1_3A_Tb427v10:227,826..229,445(-)	Chr1_3A_Tb427v10	Trypanosome variant surface glycoprotein (A-type)/Trypanosome variant surface glycoprotein C-terminal domain containing protein, putative
Tb427_000307100	4.30756	0.177689	0.381285	0.00109515	0.00414034	Chr4_3A_Tb427v10:63,400..65,013(-)	Chr4_3A_Tb427v10	Trypanosome variant surface glycoprotein (A-type)/Trypanosome variant surface glycoprotein C-terminal domain containing protein, putative
Tb427_000284800	7.70714	2.8751	1.33944	0.00129538	0.00479673	Chr2_5A_Tb427v10:197,226..198,701(+)	Chr2_5A_Tb427v10	Trypanosome variant surface glycoprotein (A-type), putative
Tb427_000421400	8.05345	2.5694	1.18748	0.00132347	0.0048867	Chr6_3B_Tb427v10:32,629..34,143(-)	Chr6_3B_Tb427v10	Trypanosome variant surface glycoprotein (A-type), putative
Tb427_000152300	19.6116	1.70567	0.851398	0.00136427	0.00501065	Chr11_3B_Tb427v10:231,174..232,694(+)	Chr11_3B_Tb427v10	Trypanosome variant surface glycoprotein (A-type), putative
Tb427_000198800	5.49789	3.56191	1.75165	0.00140181	0.00513388	Chr1_3A_Tb427v10:713,614..715,182(-)	Chr1_3A_Tb427v10	Trypanosomal VSG domain/Trypanosome variant surface glycoprotein C-terminal domain containing protein, putative
Tb427_000493200	8.40874	2.68209	1.25825	0.00141556	0.00517796	Chr8_3A_Tb427v10:288,687..290,477(+)	Chr8_3A_Tb427v10	Trypanosome variant surface glycoprotein (A-type)/Trypanosome variant surface glycoprotein C-terminal domain containing protein, putative
Tb427_000241500	6.78265	3.32026	1.46174	0.00154719	0.00558462	Chr1_3A_Tb427v10:2,040,291..2,041,796(-)	Chr1_3A_Tb427v10	Trypanosomal VSG domain/Trypanosome variant surface glycoprotein C-terminal domain containing protein, putative
Tb427_000560300	8.06972	2.84053	1.48854	0.00179629	0.00634404	Chr9_3A_Tb427v10:300,102..301,749(-)	Chr9_3A_Tb427v10	Trypanosome variant surface glycoprotein C-terminal domain containing protein, putative
Tb427_000442100	7.00288	3.17737	1.50292	0.00180638	0.00637216	Chr6_3B_Tb427v10:707,309..708,883(-)	Chr6_3B_Tb427v10	Trypanosomal VSG domain/Trypanosome variant surface glycoprotein C-terminal domain containing protein, putative
Tb427_000043400	12.2419	2.18019	1.31644	0.00195661	0.00681413	Chr10_3A_Tb427v10:563,201..564,712(+)	Chr10_3A_Tb427v10	Trypanosomal VSG domain/Trypanosome variant surface glycoprotein C-terminal domain containing protein, putative
Tb427_000376200	7.20008	2.72426	1.36033	0.00205605	0.00713562	Chr5_3B_Tb427v10:298,219..299,814(-)	Chr5_3B_Tb427v10	Trypanosome variant surface glycoprotein (A-type)/Trypanosome variant surface glycoprotein C-terminal domain containing protein, putative
Tb427_000549700	10.1805	1.85063	1.11439	0.00242565	0.00820968	Chr9_3A_Tb427v10:25,089..26,066(+)	Chr9_3A_Tb427v10	Trypanosome variant surface glycoprotein (A-type), putative
Tb427_000337600	20.6409	1.36048	0.733498	0.00244708	0.00826977	Chr4_3B_Tb427v10:80,596..82,080(-)	Chr4_3B_Tb427v10	Trypanosomal VSG domain/Trypanosome variant surface glycoprotein C-terminal domain containing protein, putative
Tb427_000433300	6.8552	2.54755	1.45214	0.00255966	0.00857627	Chr6_3B_Tb427v10:389,929..391,542(-)	Chr6_3B_Tb427v10	Trypanosome variant surface glycoprotein (A-type)/Trypanosome variant surface glycoprotein C-terminal domain containing protein, putative
Tb427_000207000	4.44705	0.123068	0.336946	0.00265736	0.00884446	Chr1_3A_Tb427v10:958,989..960,566(-)	Chr1_3A_Tb427v10	Trypanosomal VSG domain/Trypanosome variant surface glycoprotein C-terminal domain containing protein, putative
Tb427_000860200	6.41446	2.55053	1.44607	0.00301456	0.00987289	Chr8_5A_Tb427v10:603,518..605,017(+)	Chr8_5A_Tb427v10	unspecified product
Tb427_000469200	3.48908	0.134587	0.343868	0.00363307	0.0115421	Chr7_5A_Tb427v10:459,354..460,949(+)	Chr7_5A_Tb427v10	Trypanosome variant surface glycoprotein (A-type)/Trypanosome variant surface glycoprotein C-terminal domain containing protein, putative
Tb427_000061300	3.53945	0.136981	0.345354	0.00373721	0.0118312	Chr10_3A_Tb427v10:1,161,114..1,162,637(+)	Chr10_3A_Tb427v10	Trypanosomal VSG domain/Trypanosome variant surface glycoprotein C-terminal domain containing protein, putative
Tb427_000310600	8.6315	1.74647	1.19129	0.00406226	0.0126909	Chr4_3A_Tb427v10:175,002..176,450(-)	Chr4_3A_Tb427v10	Trypanosome variant surface glycoprotein (A-type), putative
Tb427_000053700	3.27732	0.13342	0.342874	0.00418251	0.0130127	Chr10_3A_Tb427v10:883,079..884,692(-)	Chr10_3A_Tb427v10	Trypanosome variant surface glycoprotein (A-type)/Trypanosome variant surface glycoprotein C-terminal domain containing protein, putative
Tb427_000852800	27.4286	0.922219	0.510916	0.00418626	0.0130196	Chr1_5A_Tb427v10:107,044..107,863(+)	Chr1_5A_Tb427v10	unspecified product
Tb427_000576200	4.4564	0.185243	0.386822	0.00446191	0.0137206	Chr9_3A_Tb427v10:750,288..751,436(+)	Chr9_3A_Tb427v10	Trypanosomal VSG domain/Trypanosome variant surface glycoprotein C-terminal domain containing protein, putative
Tb427_000449800	3.1172	0.1261	0.337967	0.00511672	0.0153213	Chr6_3B_Tb427v10:935,830..937,296(-)	Chr6_3B_Tb427v10	Trypanosomal VSG domain containing protein, putative
Tb427_000552000	3.06682	0.126557	0.338206	0.00524022	0.0156133	Chr9_3A_Tb427v10:93,075..94,586(+)	Chr9_3A_Tb427v10	Trypanosomal VSG domain/Trypanosome variant surface glycoprotein C-terminal domain containing protein, putative
Tb427_000444200	4.06134	0.18063	0.381094	0.00585384	0.0171691	Chr6_3B_Tb427v10:762,906..763,805(-)	Chr6_3B_Tb427v10	Trypanosome variant surface glycoprotein (A-type), putative
Tb427_000324500	5.82455	0.219616	0.425598	0.00600084	0.0175375	Chr4_3A_Tb427v10:601,683..603,224(-)	Chr4_3A_Tb427v10	Trypanosomal VSG domain/Trypanosome variant surface glycoprotein C-terminal domain containing protein, putative
Tb427_000332300	3.11519	0.118994	0.333375	0.00649954	0.0187577	Chr4_3A_Tb427v10:856,040..857,503(-)	Chr4_3A_Tb427v10	Trypanosomal VSG domain containing protein, putative
Tb427_000177600	2.94163	0.11917	0.333513	0.00665073	0.0191267	Chr1_3A_Tb427v10:78,236..79,810(-)	Chr1_3A_Tb427v10	Trypanosomal VSG domain/Trypanosome variant surface glycoprotein C-terminal domain containing protein, putative
Tb427_000063000	4.01449	0.176639	0.376769	0.00686898	0.019679	Chr10_3A_Tb427v10:1,210,289..1,211,800(+)	Chr10_3A_Tb427v10	Trypanosome variant surface glycoprotein (A-type)/Trypanosome variant surface glycoprotein C-terminal domain containing protein, putative
Tb427_000093300	17.7972	0.988476	1.13715	0.00731877	0.020763	Chr10_3B_Tb427v10:541,387..543,003(-)	Chr10_3B_Tb427v10	Trypanosomal VSG domain/Trypanosome variant surface glycoprotein C-terminal domain containing protein, putative
Tb427_000503800	8.74889	0.358465	0.696445	0.00821961	0.0229645	Chr8_5A_Tb427v10:120,644..122,206(+)	Chr8_5A_Tb427v10	Trypanosomal VSG domain/Trypanosome variant surface glycoprotein C-terminal domain containing protein, putative
Tb427_000856500	2.95136	0.114666	0.330622	0.00831741	0.0231995	Chr5_3B_Tb427v10:265,060..266,496(-)	Chr5_3B_Tb427v10	unspecified product
Tb427_000167500	3.76428	0.162933	0.364078	0.00839093	0.023349	Chr11_3B_Tb427v10:721,494..722,876(+)	Chr11_3B_Tb427v10	Trypanosome variant surface glycoprotein (A-type), putative
Tb427_000419600	2.86808	0.111795	0.329161	0.00844015	0.0234533	Chr6_3A_Tb427v10:1,302,686..1,304,161(-)	Chr6_3A_Tb427v10	Trypanosomal VSG domain/Trypanosome variant surface glycoprotein C-terminal domain containing protein, putative
Tb427_000144400	3.804	0.169146	0.369691	0.00863386	0.0239511	Chr11_3A_Tb427v10:1,070,314..1,071,669(+)	Chr11_3A_Tb427v10	Trypanosomal VSG domain/Trypanosome variant surface glycoprotein C-terminal domain containing protein, putative
Tb427_000402900	3.64759	0.162692	0.363832	0.010022	0.0271582	Chr6_3A_Tb427v10:763,666..765,150(-)	Chr6_3A_Tb427v10	Trypanosomal VSG domain containing protein, putative
Tb427_000850800	2.68277	0.107229	0.326636	0.0100393	0.0271969	Chr1_3A_Tb427v10:906,805..908,016(-)	Chr1_3A_Tb427v10	unspecified product
Tb427_000550700	2.73114	0.108157	0.327028	0.0101587	0.0274792	Chr9_3A_Tb427v10:51,618..52,451(+)	Chr9_3A_Tb427v10	Trypanosome variant surface glycoprotein (A-type), putative
Tb427_000480500	88.0553	0.646342	0.435667	0.0101791	0.0275179	Chr7_5A_Tb427v10:771,568..773,091(+)	Chr7_5A_Tb427v10	Trypanosomal VSG domain/Trypanosome variant surface glycoprotein C-terminal domain containing protein, putative
Tb427_000456300	6.2776	0.245099	0.453548	0.0102957	0.0277997	Chr7_5A_Tb427v10:92,284..93,607(+)	Chr7_5A_Tb427v10	Trypanosomal VSG domain containing protein, putative
Tb427_000567000	2.82987	0.102622	0.324236	0.0109443	0.0293226	Chr9_3A_Tb427v10:492,674..493,795(+)	Chr9_3A_Tb427v10	Trypanosomal VSG domain containing protein, putative
Tb427_000581700	5.40611	0.187286	0.38559	0.0118541	0.0313962	Chr9_3A_Tb427v10:925,297..927,003(+)	Chr9_3A_Tb427v10	Trypanosomal VSG domain/Trypanosome variant surface glycoprotein C-terminal domain containing protein, putative
Tb427_000482900	10.675	0.848006	1.29091	0.0118712	0.0314322	Chr7_5A_Tb427v10:832,198..833,199(+)	Chr7_5A_Tb427v10	Trypanosome variant surface glycoprotein (A-type), putative
Tb427_000509400	3.16185	0.105606	0.325303	0.0121973	0.0322011	Chr8_5A_Tb427v10:281,306..282,763(+)	Chr8_5A_Tb427v10	Trypanosome variant surface glycoprotein (A-type), putative
Tb427_000310500	5.27647	0.180434	0.378292	0.013517	0.0350383	Chr4_3A_Tb427v10:172,059..173,573(-)	Chr4_3A_Tb427v10	Trypanosome variant surface glycoprotein (A-type), putative
Tb427_000507700	4.79661	0.17418	0.371396	0.0141889	0.0363861	Chr8_5A_Tb427v10:231,707..233,092(+)	Chr8_5A_Tb427v10	Trypanosomal VSG domain containing protein, putative
Tb427_000518700	5.61863	0.225161	0.424983	0.0150044	0.0379766	Chr8_5A_Tb427v10:574,017..575,192(+)	Chr8_5A_Tb427v10	Trypanosomal VSG domain containing protein, putative
Tb427_000567200	2.47101	0.0956667	0.320752	0.0153278	0.0385892	Chr9_3A_Tb427v10:497,336..498,787(+)	Chr9_3A_Tb427v10	Trypanosomal VSG domain containing protein, putative
Tb427_000442900	2.40518	0.0967135	0.321193	0.0155354	0.0390137	Chr6_3B_Tb427v10:732,218..733,465(-)	Chr6_3B_Tb427v10	Trypanosomal VSG domain containing protein, putative
Tb427_000101700	4.7833	0.15914	0.359197	0.0158263	0.039568	Chr10_3B_Tb427v10:813,200..814,750(-)	Chr10_3B_Tb427v10	Trypanosome variant surface glycoprotein (A-type)/Trypanosome variant surface glycoprotein C-terminal domain containing protein, putative
Tb427_000198600	2.54985	0.0943862	0.320108	0.0161258	0.0402497	Chr1_3A_Tb427v10:709,210..710,859(-)	Chr1_3A_Tb427v10	Trypanosome variant surface glycoprotein (A-type)/Trypanosome variant surface glycoprotein C-terminal domain containing protein, putative
Tb427_000368400	4.71484	0.200697	0.396982	0.0164712	0.0409532	Chr5_3B_Tb427v10:47,907..49,352(-)	Chr5_3B_Tb427v10	Trypanosomal VSG domain containing protein, putative
Tb427_000460500	2.41491	0.0944101	0.320068	0.0171037	0.0423271	Chr7_5A_Tb427v10:213,717..215,198(+)	Chr7_5A_Tb427v10	Trypanosome variant surface glycoprotein (A-type), putative
Tb427_000438400	2.28771	0.0906407	0.318393	0.0194817	0.0471759	Chr6_3B_Tb427v10:579,198..580,823(-)	Chr6_3B_Tb427v10	Trypanosomal VSG domain/Trypanosome variant surface glycoprotein C-terminal domain containing protein, putative
Tb427_000129000	2.38772	0.0910177	0.318464	0.0197147	0.0476378	Chr11_3A_Tb427v10:600,921..602,375(+)	Chr11_3A_Tb427v10	Trypanosome variant surface glycoprotein (A-type), putative
Tb427_000602900	2.32062	0.0886415	0.317567	0.0200419	0.0483247	Chr9_3B_Tb427v10:71,353..72,906(+)	Chr9_3B_Tb427v10	Trypanosomal VSG domain/Trypanosome variant surface glycoprotein C-terminal domain containing protein, putative
Tb427_000634800	538.104	2.22371	0.138998	7.40188e-59	1.28294e-56	unitig_104_Tb427v10:261..1,778(-)	unitig_104_Tb427v10	Trypanosomal VSG domain/Trypanosome variant surface glycoprotein C-terminal domain containing protein, putative
Tb427_000630400	92.1686	6.89604	0.738452	2.37673e-20	1.29045e-18	Tb427VSG-1_unitig_Tb427v10:6,291..7,811(+)	Tb427VSG-1_unitig_Tb427v10	Trypanosome variant surface glycoprotein (A-type), putative
Tb427_000823400	72.1283	3.15668	0.36469	3.41081e-19	1.70787e-17	unitig_3082_Tb427v10:20,486..22,060(-)	unitig_3082_Tb427v10	Trypanosomal VSG domain/Trypanosome variant surface glycoprotein C-terminal domain containing protein, putative
Tb427_000629900	81.5477	2.48811	0.331083	3.33156e-15	1.14173e-13	Tb427VSG-1389_unitig_restricted_Tb427v10:315..1,787(+)	Tb427VSG-1389_unitig_restricted_Tb427v10	Trypanosome variant surface glycoprotein C-terminal domain containing protein, putative
Tb427_000632200	38.2876	5.16136	0.778716	6.1967e-12	1.46206e-10	Tb427VSG-417_unitig_Tb427v10:5,045..6,586(+)	Tb427VSG-417_unitig_Tb427v10	Trypanosome variant surface glycoprotein (A-type)/Trypanosome variant surface glycoprotein C-terminal domain containing protein, putative
Tb427_000789200	23.4721	3.52352	0.74295	1.06093e-07	1.11447e-06	unitig_252_Tb427v10:39,111..40,694(+)	unitig_252_Tb427v10	Trypanosomal VSG domain/Trypanosome variant surface glycoprotein C-terminal domain containing protein, putative
Tb427_000636700	11.5455	5.27461	1.44762	1.27657e-05	8.38609e-05	unitig_150_Tb427v10:2,521..4,083(+)	unitig_150_Tb427v10	Trypanosomal VSG domain/Trypanosome variant surface glycoprotein C-terminal domain containing protein, putative
Tb427_000686600	12.8484	3.67178	0.960235	1.27856e-05	8.38691e-05	unitig_1927_Tb427v10:17,531..19,072(-)	unitig_1927_Tb427v10	Trypanosomal VSG domain/Trypanosome variant surface glycoprotein C-terminal domain containing protein, putative
Tb427_000830200	4.92211	5.2294	2.76394	0.000395445	0.00171849	unitig_316_Tb427v10:58,038..59,450(+)	unitig_316_Tb427v10	Trypanosome variant surface glycoprotein (A-type)/Trypanosome variant surface glycoprotein C-terminal domain containing protein, putative
Tb427_000633100	8.50752	3.77956	1.30564	0.000405476	0.00175531	Tb427VSG-615_unitig_Tb427v10:6,807..8,247(+)	Tb427VSG-615_unitig_Tb427v10	Trypanosomal VSG domain/Trypanosome variant surface glycoprotein C-terminal domain containing protein, putative
Tb427_000629700	4.39212	0.200757	0.407241	0.000738011	0.00295631	Tb427VSG-1117_unitig_Tb427v10:6,226..7,755(+)	Tb427VSG-1117_unitig_Tb427v10	Trypanosomal VSG domain/Trypanosome variant surface glycoprotein C-terminal domain containing protein, putative
Tb427_000631800	3.7382	0.160729	0.364731	0.00187635	0.00658292	Tb427VSG-365_unitig_Tb427v10:7,859..9,433(+)	Tb427VSG-365_unitig_Tb427v10	Trypanosome variant surface glycoprotein (A-type)/Trypanosome variant surface glycoprotein C-terminal domain containing protein, putative
Tb427_000789400	7.55637	2.37573	1.24225	0.00211089	0.00730264	unitig_252_Tb427v10:46,664..48,223(+)	unitig_252_Tb427v10	Trypanosome variant surface glycoprotein (A-type)/Trypanosome variant surface glycoprotein C-terminal domain containing protein, putative
Tb427_000651300	6.84875	2.60024	1.46792	0.00257757	0.00862027	unitig_1845_1846_Tb427v10:27,736..29,310(-)	unitig_1845_1846_Tb427v10	Trypanosomal VSG domain/Trypanosome variant surface glycoprotein C-terminal domain containing protein, putative
Tb427_000689900	3.3115	0.136155	0.344934	0.00367508	0.011655	unitig_1947_Tb427v10:13,734..15,263(+)	unitig_1947_Tb427v10	Trypanosome variant surface glycoprotein (A-type)/Trypanosome variant surface glycoprotein C-terminal domain containing protein, putative
Tb427_000795400	2.95136	0.114666	0.330622	0.00831741	0.0231995	unitig_2575_Tb427v10:11,264..12,754(+)	unitig_2575_Tb427v10	Trypanosomal VSG domain/Trypanosome variant surface glycoprotein C-terminal domain containing protein, putative
Tb427_000632100	4.0166	0.157169	0.357539	0.0190113	0.0461857	Tb427VSG-416_unitig_Tb427v10:15,706..17,247(+)	Tb427VSG-416_unitig_Tb427v10	Trypanosome variant surface glycoprotein (A-type)/Trypanosome variant surface glycoprotein C-terminal domain containing protein, putative
Tb427_090009900	16.5467	4.08203	0.905916	8.29413e-07	7.18107e-06	Chr9_core_Tb427v10:126,300..127,844(-)	Chr9_core_Tb427v10	Trypanosomal VSG domain/Trypanosome variant surface glycoprotein C-terminal domain containing protein, putative
Tb427_070071200	13.3008	3.43369	0.924666	1.65445e-05	0.000105159	Chr7_core_Tb427v10:1,774,263..1,775,906(+)	Chr7_core_Tb427v10	Trypanosome variant surface glycoprotein (A-type)/Trypanosome variant surface glycoprotein C-terminal domain containing protein, putative
Tb427_030025000	25.944	3.31989	0.613245	4.56921e-09	6.56814e-08	Chr3_core_Tb427v10:508,804..510,174(-)	Chr3_core_Tb427v10	Trypanosomal VSG domain containing protein, putative
Tb427_070071100	76.1501	3.1934	0.342814	8.94043e-22	5.63497e-20	Chr7_core_Tb427v10:1,771,531..1,772,971(+)	Chr7_core_Tb427v10	Trypanosome variant surface glycoprotein C-terminal domain containing protein, putative
Tb427_030025300	78.0708	2.60714	0.311102	3.22108e-18	1.51206e-16	Chr3_core_Tb427v10:513,472..514,584(-)	Chr3_core_Tb427v10	Trypanosomal VSG domain containing protein, putative
Tb427_050046700	130.033	2.57514	0.236888	1.326e-28	1.13822e-26	Chr5_core_Tb427v10:1,292,170..1,293,603(+)	Chr5_core_Tb427v10	Trypanosome variant surface glycoprotein (A-type), putative
Tb427_100108800	1013.87	2.35648	0.151111	1.54013e-56	2.5706e-54	Chr10_core_Tb427v10:2,504,765..2,505,886(-)	Chr10_core_Tb427v10	Trypanosome variant surface glycoprotein (A-type), putative
Tb427_100109000	2181.8	2.23791	0.101026	4.89119e-110	1.83684e-107	Chr10_core_Tb427v10:2,507,332..2,508,444(-)	Chr10_core_Tb427v10	Trypanosome variant surface glycoprotein (A-type), putative
Tb427_100109100	1054	2.22404	0.122611	7.12464e-75	1.68985e-72	Chr10_core_Tb427v10:2,508,526..2,509,743(-)	Chr10_core_Tb427v10	Trypanosome variant surface glycoprotein (A-type), putative
Tb427_100108900	1952.72	2.13326	0.119354	9.40927e-73	2.12014e-70	Chr10_core_Tb427v10:2,506,002..2,507,210(-)	Chr10_core_Tb427v10	Trypanosome variant surface glycoprotein (A-type), putative
Tb427_030014700	4249.44	1.59823	0.0622663	1.85977e-146	1.28939e-143	Chr3_core_Tb427v10:270,324..271,424(-)	Chr3_core_Tb427v10	Trypanosomal VSG domain containing protein, putative
Tb427_040035300	41.8799	1.49236	0.38693	6.82697e-06	4.79217e-05	Chr4_core_Tb427v10:777,518..778,798(-)	Chr4_core_Tb427v10	Trypanosomal VSG domain containing protein, putative
Tb427_010015600	1830.78	1.30105	0.083809	3.23569e-55	5.30242e-53	Chr1_core_Tb427v10:326,874..328,247(-)	Chr1_core_Tb427v10	Trypanosomal VSG domain containing protein, putative
Tb427_070005400	12888	1.14637	0.0641618	2.60237e-72	5.72078e-70	Chr7_core_Tb427v10:13,990..15,303(-)	Chr7_core_Tb427v10	Trypanosomal VSG domain containing protein, putative
Tb427_110143800	431.935	0.939217	0.17156	4.12739e-09	6.00002e-08	Chr11_core_Tb427v10:3,459,194..3,460,456(+)	Chr11_core_Tb427v10	Trypanosomal VSG domain containing protein, putative
Tb427_060016800	1172.23	0.783276	0.0769756	3.57718e-25	2.70934e-23	Chr6_core_Tb427v10:385,675..386,736(-)	Chr6_core_Tb427v10	Trypanosomal VSG domain containing protein, putative
Tb427_050011300	1492.34	0.61966	0.0846846	4.92754e-14	1.51061e-12	Chr5_core_Tb427v10:258,773..260,245(+)	Chr5_core_Tb427v10	Trypanosomal VSG domain containing protein, putative
Tb427_010032500	847.439	0.423439	0.0904152	9.78756e-07	8.33793e-06	Chr1_core_Tb427v10:823,072..824,434(+)	Chr1_core_Tb427v10	Trypanosomal VSG domain containing protein, putative
Tb427_030005300	459.793	0.413939	0.120415	0.00019966	0.000952133	Chr3_core_Tb427v10:5,663..7,024(-)	Chr3_core_Tb427v10	Trypanosomal VSG domain containing protein, putative
Tb427_090042300	2507.32	0.297756	0.110605	0.00373072	0.0118148	Chr9_core_Tb427v10:956,223..957,337(-)	Chr9_core_Tb427v10	Trypanosomal VSG domain containing protein, putative
Tb427_050006200	2859.72	0.204872	0.075746	0.00503285	0.0151153	Chr5_core_Tb427v10:57,375..58,364(+)	Chr5_core_Tb427v10	Trypanosomal VSG domain containing protein, putative
Tb427_000016000	3.06863e+06	-0.746288	0.0610678	2.68465e-33	2.81358e-31	BES1_Tb427v10:75,570..77,000(+)	BES1_Tb427v10:75,570..77,000(+)	BES1_Tb427v10
Tb427_000246000	1175.05	-0.430268	0.087899	3.25919e-07	3.03775e-06	Chr1_3B_Tb427v10:22,603..23,997(+)	Chr1_3B_Tb427v10	Trypanosomal VSG domain containing protein, putative
Tb427_110164300	11977.3	-0.489147	0.0674051	9.28808e-14	2.75373e-12	Chr11_core_Tb427v10:3,953,205..3,954,581(+)	Chr11_core_Tb427v10	Trypanosomal VSG domain containing protein, putative
Tb427_110046300	2772.91	-0.278535	0.0647922	1.02077e-05	6.84031e-05	Chr11_core_Tb427v10:1,166,024..1,167,094(+)	Chr11_core_Tb427v10	Trypanosomal VSG domain containing protein, putative
Tb427_110164400	4434.81	-0.265693	0.0660754	2.63866e-05	0.000159274	Chr11_core_Tb427v10:3,954,716..3,956,083(+)	Chr11_core_Tb427v10	Trypanosomal VSG domain containing protein, putative
Tb427_030014400	2527.74	-0.282682	0.0802724	0.000279411	0.00128486	Chr3_core_Tb427v10:256,778..258,079(+)	Chr3_core_Tb427v10	Trypanosomal VSG domain containing protein, putative
