# Supplementary material for: Trypanosoma brucei ATR Links DNA Damage Signaling during Antigenic Variation with Regulation of RNA Polymerase I-Transcribed Surface Antigens
Source: Cell Rep. 2020 Jan 21;30(3):836–851.e5. doi: 10.1016/j.celrep.2019.12.049 (PMC6988115; doi:10.1016/j.celrep.2019.12.049)
Supplement: Table S3. Raw qRT-PCR Values and Analysis, Related to Figures 3, S1, and S3 [file mmc4.xlsx]

## Sheet: Oligonucleotides
Construct	Oligo Orientation	Gene Name	Primer Sequence (5'-3')	Gene ID (PacBio 427)
RNAi (pTL50)	FW	TbATR	GGGGACAAGTTTGTACAAAAAAGCAGGCTTAACGCTCCCTTAAGTGCAAAA	Tb427_110165100
	RV	TbATR	GGGGACCACTTTGTACAAGAAAGCTGGGTTGAATTCCCTCCAATGAAGAA	Tb427_110165100
C-terminal Tag	FW	TbATR	GTATAAGCTTTTCTGTGTAAATCGAGGGACG	Tb427_110165100
	RV	TbATR	GCTTCTAGAGAACCACGCCATCCACCAAATGTA	Tb427_110165100
RT-qPCR	FW	VSG13	ATAACGCATGGCCATCTTGAC	Tb427_000014000.1
	RV		GTCGTTGCTGTGGATTGCTC	Tb427_000014000.1
RT-qPCR	FW	VSG21	CAGCGCAAGTACAGGACG	Tb427_000021900.1
	RV		TGCTTCGTCGTCGCTTAC	Tb427_000021900.1
RT-qPCR	FW	VSG3	GACGCAGCAGAATCAACAC	Tb427_000025600.1
	RV		GCTTATTTTGTGTCTGTCGC	Tb427_000025600.1
RT-qPCR	FW	VSG18	ACAGACCGCCGACAGTATC	Tb427_000023600.1
	RV		GTATCTTTGTAGGCCGCTGC	Tb427_000023600.1
RT-qPCR	FW	Actin	CGGACGAGGAACAAACTGC	Tb427_090049700
	RV		TTTCCATGTCATCCCAATTGG	Tb427_090049700
RT-qPCR	FW	TbATR	TCTAGTATCGCCGGCAGCTT	Tb427_110165100
	RV		TTGGCTGTATGGCCTGATCTC	Tb427_110165100
RT-qPCR	FW	VSG2	AGCAGCCAAGAGGTAACAGC	Tb427_000016000
	RV		CAACTGCAGCTTGCAAGGAA	Tb427_000016000
TbVEX1 and TbRPA2		*	Vex1 and RPA2 were cloned and provided by L. Glover
			Primers are available on request from L. Glover

## Sheet: Reagents
Antibodies
Name	Serotype	Detection	Clone	Concentration	Lab/Manufacturer	Cat. No.	Notes.
RAD51	Rabbit (IgG)	RAD51 Protein (T. brucei)	N/A	1 in 1000	McCulloch Lab	N/A	N/A
yH2A	Rabbit (IgG)	Phosphorylated H2A (T. brucei)	N/A	1 in 1000	McCulloch Lab	N/A	N/A
VSG2	Rabbit (IgG)	VSG2 (T. brucei)	N/A	1 in 8000	McCulloch Lab	N/A	N/A
VSG6	Rat (IgG)	VSG6 (T. brucei)	N/A	1 in 8000	Horn Lab	N/A	N/A
myc	Mouse (IgG)	myc-epitope	4A6	1 in 7000	Millipore	05-724 (Sigma-Aldrich)	N/A
EF1-alpha	Mouse (IgG)	EF1-alpha	CBP-KK1	1 in 20,000	Millipore	05-235 (Sigma-Aldrich)	2 bands - ~ 50 kDa (EF1-a) and ~ 35 kDa cross reactive band)
EP-Procyclin FITC conjugate	Mouse (IgG1)	EP-Procyclin	TBRP1/247	1 in 750	Cedarlane	CLP001F	N/A
Polymerase I	Rabbit (IgG)	Polymerase I (T. brucei)	N/A	1 in 2000	Horn Lab	N/A	N/A
KMX-1	Mouse (IgG2b)	Beta-tubulin	N/A	1 in 10	Hammarton Lab	N/A	N/A
Anti-myc Alexa Fluor® 488 conjugate	Mouse (IgG)	myc-epitope	4A6	1 in 500	Millipore	16-224 (Sigma-Aldrich)	N/A
Alexa Fluor® 594 anti-mouse	Goat (IgG H+L)	Mouse	N/A	1 in 1000	ThermoFisher Scientific	A-11005	N/A
Alexa Fluor® 594 anti-rabbit	Goat (IgG H+L)	Rabbit	N/A	1 in 1000	ThermoFisher Scientific	A-11012	N/A
Alexa Fluor® 594 anti-rat	Goat (IgG H+L)	Rat	N/A	1 in 2000	ThermoFisher Scientific	A-11007	N/A
Alexa Fluor® 488 anti-rabbit	Goat (IgG H+L)	Rabbit	N/A	1 in 2000	ThermoFisher Scientific	A27034	N/A
Alexa Fluor® 488 anti-mouse	Goat (IgG H+L)	Mouse	N/A	1 in 1000	ThermoFisher Scientific	A28175	N/A
IRDye 680RD anti-mouse	Goat (IgG H+L)	Mouse	N/A	1 in 10,000	LiCor	926-68070	N/A
IRDye 800CW anti-rabbit	Goat (IgG H+L)	Rabbit	N/A	1 in 10,000	LiCor	926-32211	N/A
Anti-mouse HRP conjugate	Goat (IgG H+L)	Mouse	N/A	1 in 3000	ThermoFisher Scientific	62-6520	N/A
Anti-rabbit HRP conjugate	Goat (IgG H+L)	Rabbit	N/A	1 in 5000	ThermoFisher Scientific	65-6120	N/A
Other Reagents
Name	Manufacturer	Cat. No.
Methyl methanesulfonate	Sigma-Alrich	129925
Hydroxyurea	Sigma-Alrich	H8627
Propidium Iodide	Sigma-Alrich	P4170
DAPI Fluoromount-G®	Southern Biotech	0100-20
RNeasy Mini Kit (250)	Qiagen	74106
DNeasy Blood & Tissue Kit (250)	Qiagen	69506
TruSeq Stranded Total RNA	Illumina	20020596
Superscript III® Reverse Transcriptase	ThermoFisher Scientific	18080085
ChIP-IT® Express Enzymatic Shearing Kit	Active Motif	53035
TruSeq ChIP Library Preparation Kit	Illumina	IP-202-1012
Chameleon® Duo Pre-stained Protein ladder	Li-Cor	928-60000
HiMark™ Pre-stained Protein Standard	ThermoFisher Scientific	LC5699
RNase-Free DNase Set	Qiagen	79254
SYBR® Green PCR Master Mix	Applied Biosystems	4309155
MicroAmp® Optical 96-well Reaction Plates	ThermoFisher Scientific	N8010560
Agencourt AMPure XP beads	Beckman Coulter	A63882

## Sheet: Figure1C_FACs_RAW
REP1	CL1				REP2	CL2
Sample Name	Gate	Number of Cells			Sample Name	Gate
24hr +	Ungated	50000			24hr +	Ungated	50000
	Cells	49008				Cells	49156
	Single Cells	47667	Percentage of total			Single Cells	46914	Percentage of total
	G1	18933	39.7193			G1	15529	33.101
	G2	13225	27.7446			G2	12863	27.4183
	Other	2955	6.19926			Other	5082	10.8326
	S	9945	20.8635			S	10947	23.3342
	Zoids	873	1.83146			Zoids	1150	2.45129
24hr -	Ungated	50000			24hr -	Ungated	50000
	Cells	49058				Cells	49259
	Single Cells	47834	Percentage of total			Single Cells	48329	Percentage of total
	G1	21122	44.1569			G1	21677	44.853
	G2	12188	25.4798			G2	13898	28.7571
	Other	2146	4.48635			Other	1372	2.83888
	S	9965	20.8325			S	9874	20.4308
	Zoids	719	1.50311			Zoids	399	0.825591
36hr +	Ungated	50000			36hr +	Ungated	50000
	Cells	48299				Cells	4502
	Single Cells	46048	Percentage of total			Single Cells	41370	Percentage of total
	G1	12395	26.9176			G1	7170	17.3314
	G2	13194	28.6527			G2	11840	28.6198
	Other	4299	9.33591			Other	9665	23.3623
	S	11434	24.8306			S	9200	22.2383
	Zoids	2814	6.11101			Zoids	2308	5.57892
36hr -	Ungated	50000			36hr -	Ungated	50000
	Cells	49392				Cells	49596
	Single Cells	46741	Percentage of total			Single Cells	48539	Percentage of total
	G1	27017	57.8015			G1	23918	49.2758
	G2	10070	21.5443			G2	12646	26.0533
	Other	1076	2.30205			Other	1507	3.10472
	S	6397	13.6861			S	8957	18.4532
	Zoids	663	1.41845			Zoids	320	0.659264
48hr +	Ungated	50000			48hr +	Ungated	50000
	Cells	46513				Cells	41771
	Single Cells	44387	Percentage of total			Single Cells	37994	Percentage of total
	G1	11323	25.5097			G1	6526	17.1764
	G2	11084	24.9713			G2	10078	26.5252
	Other	5034	11.3412			Other	10355	27.2543
	S	11132	25.0794			S	6202	16.3236
	Zoids	4054	9.1333			Zoids	3781	9.95157
48hr -	Ungated	50000			48hr -	Ungated	50000
	Cells	49098				Cells	49635
	Single Cells	48326	Percentage of total			Single Cells	48908	Percentage of total
	G1	28588	59.1566			G1	19541	39.9546
	G2	8972	18.5656			G2	15765	32.234
	Other	1614	3.33982			Other	3207	6.55721
	S	7370	15.2506			S	8952	18.3038
	Zoids	1229	2.54314			Zoids	299	0.611352
