# Supplementary material for: Trypanosoma brucei ATR Links DNA Damage Signaling during Antigenic Variation with Regulation of RNA Polymerase I-Transcribed Surface Antigens
Source: Cell Rep. 2020 Jan 21;30(3):836–851.e5. doi: 10.1016/j.celrep.2019.12.049 (PMC6988115; doi:10.1016/j.celrep.2019.12.049)
Supplement: Table S4. Raw RNA-Seq Data Relating to VSGs at 36-h Post-TbATR Induction, Related to Figure 2 and STAR Methods RNA-Seq Analysis [file mmc5.xlsx]

## Sheet: Primer_Efficiency
TbATR				Actin				VSG18				VSG13				VSG2				VSG21				VSG3
Efficiency	1.06			Efficiency	1.18			Efficiency	1.11			Efficiency	1.09			Efficiency	1.06			Efficiency	1.18			Efficiency	1.13
10^=(-1/-3.181)	2.06237	( E)		10^=(-1/-2.939)	2.18903	( E)		10^=(-1/-3.079)	2.11242	( E)		10^=(-1/-3.117)	2.09325	( E)		10^=(-1/-3.167)	2.06898	( E)		10^=(-1/-2.950)	2.18264	( E)		10^=(-1/-3.036)	2.13492	( E)
(E-1)*100	106.237	%		(E-1)*100	118.903	%		(E-1)*100	111.242	%		(E-1)*100	109.325	%		(E-1)*100	106.898	%		(E-1)*100	118.264	%		(E-1)*100	113.492	%
	logDNA	Ct (Average of technical triplicate)			logDNA	Ct (Average of technical triplicate)			logDNA	Ct (Average of technical triplicate)			logDNA	Ct (Average of technical triplicate)			logDNA	Ct (Average of technical triplicate)			logDNA	Ct (Average of technical triplicate)			logDNA	Ct (Average of technical triplicate)
	0.69897	17.4464			1.09691	16.5968			1.39794	16.9675			1.39794	16.4927			1.39794	17.8868			1.39794	17.3999			1.39794	17.6754
	0.39794	18.1685			0.79588	17.3335			1.09691	17.6928			1.09691	17.2261			1.09691	18.7299			1.09691	18.1513			1.09691	18.5394
	0.09691	19.1549			0.49485	18.3075			0.79588	18.6491			0.79588	18.1505			0.79588	19.6362			0.79588	19.0826			0.79588	19.5374
	-0.20412	20.1219			0.193125	19.2237			0.49485	19.6183			0.49485	19.1331			0.49485	20.6402			0.49485	20.0787			0.49485	20.3795
	-0.50515	21.2569							0.193125	20.6988			0.193125	20.1751			0.193125	21.7011			0.193125	20.8779			0.193125	21.3271

## Sheet: Machine_run_conditions
Plate Type: ddCt Study
User: routine
Document Information
Operator: routine
Last Modified:
Instrument Type: Applied Biosystems 7500 Real-Time PCR System
Comments:
SDS v1.4
Thermal Cycler Profile
Stage	Repetitions	Temperature	Time	Ramp Rate	Auto Increment
1	1	50.0 ∞C	02:00:00	100
2	1	95.0 ∞C	10:00:00	100
3	40	95.0 ∞C	00:15:00	100
		60.0 ∞C	01:00:00	100
4 (Dissociation)	1	95.0 ∞C	00:15:00	Auto
		60.0 ∞C	00:20:00	Auto
		95.0 ∞C	00:15:00	Auto
		60.0 ∞C	00:15:00	Auto
9700 Mode
Data Collection : Stage 3 Step 2
PCR Volume: 25 µL

## Sheet: Repeat1
CLONE1									CLONE2									CLONE1									CLONE2
Well	Sample Name	Primer	Sample Type	Ct	Ct Std Err	Avg Ct	Threshold		Well	Sample Name	Primer	Sample Type	Ct	Ct Std Err	Avg Ct	Threshold		Well	Sample Name	Primer	Sample Type	Ct	Ct Std Err	Avg Ct	Threshold		Well	Sample Name	Primer	Sample Type	Ct	Ct Std Err	Avg Ct	Threshold
Plate1									Plate1									Plate1									Plate1
C1	24hr-	Actin	ENDO	22.924	0.056	22.845	0.2		B1	24hr-	Actin	ENDO	19.561	0.074	19.448	0.2		B1	36hr-	Actin	ENDO	20.134	0.056	20.067	0.2		B1	36hr-	Actin	ENDO	18.739	0.391	19.269	0.2
C2	24hr-	Actin	ENDO	22.737	0.056	22.845	0.2		B2	24hr-	Actin	ENDO	19.475	0.074	19.448	0.2		B2	36hr-	Actin	ENDO	19.955	0.056	20.067	0.2		B2	36hr-	Actin	ENDO	19.036	0.391	19.269	0.2
C3	24hr-	Actin	ENDO	22.873	0.056	22.845	0.2		B3	24hr-	Actin	ENDO	19.309	0.074	19.448	0.2		B3	36hr-	Actin	ENDO	20.112	0.056	20.067	0.2		B3	36hr-	Actin	ENDO	20.031	0.391	19.269	0.2
A1	24hr+	Actin	ENDO	21.651	0.121	21.409	0.2		A1	24hr+	Actin	ENDO	26.03	0.267	25.51	0.2		A1	36hr+	Actin	ENDO	21.852	0.075	21.704	0.2		A1	36hr+	Actin	ENDO	19.327	0.1	19.251	0.2
A2	24hr+	Actin	ENDO	21.298	0.121	21.409	0.2		A2	24hr+	Actin	ENDO	25.148	0.267	25.51	0.2		A2	36hr+	Actin	ENDO	21.611	0.075	21.704	0.2		A2	36hr+	Actin	ENDO	19.372	0.1	19.251	0.2
A3	24hr+	Actin	ENDO	21.278	0.121	21.409	0.2		A3	24hr+	Actin	ENDO	25.352	0.267	25.51	0.2		A3	36hr+	Actin	ENDO	21.65	0.075	21.704	0.2		A3	36hr+	Actin	ENDO	19.054	0.1	19.251	0.2
G4	24hr-	VSG2	Target	18.101	2.988	26.28	0.2		F4	24hr-	VSG2	Target	14.715	0.02	14.676	0.2		B7	36hr-	VSG2	Target	15.411	0.008	15.419	0.2		B7	36hr-	VSG2	Target	15.266	0.166	14.96	0.2
G5	24hr-	VSG2	Target	18.136	2.988	26.28	0.2		F5	24hr-	VSG2	Target	14.65	0.02	14.676	0.2		B8	36hr-	VSG2	Target	15.41	0.008	15.419	0.2		B8	36hr-	VSG2	Target	14.695	0.166	14.96	0.2
G6	24hr-	VSG2	Target	18.261	2.988	26.28	0.2		F6	24hr-	VSG2	Target	14.661	0.02	14.676	0.2		B9	36hr-	VSG2	Target	15.435	0.008	15.419	0.2		B9	36hr-	VSG2	Target	14.919	0.166	14.96	0.2
E4	24hr+	VSG2	Target	17	2.988	26.28	0.2		E4	24hr+	VSG2	Target	28.947	0.104	28.741	0.2		A7	36hr+	VSG2	Target	16.792	0.061	16.831	0.2		A7	36hr+	VSG2	Target	14.846	0.051	14.812	0.2
E5	24hr+	VSG2	Target	17.163	2.988	26.28	0.2		E5	24hr+	VSG2	Target	28.67	0.104	28.741	0.2		A8	36hr+	VSG2	Target	16.751	0.061	16.831	0.2		A8	36hr+	VSG2	Target	14.711	0.051	14.812	0.2
E6	24hr+	VSG2	Target	17.371	2.988	26.28	0.2		E6	24hr+	VSG2	Target	28.607	0.104	28.741	0.2		A9	36hr+	VSG2	Target	16.952	0.061	16.831	0.2		A9	36hr+	VSG2	Target	14.878	0.051	14.812	0.2
C7	24hr-	VSG13	Target	27.855	1.173	29.787	0.2		B10	24hr-	VSG13	Target	23.802	0.066	23.896	0.2		B10	36hr-	VSG13	Target	24.894	0.068	25.026	0.2		B10	36hr-	VSG13	Target	24.132	3.013	30.467	0.2
C8	24hr-	VSG13	Target	28.056	1.173	29.787	0.2		B11	24hr-	VSG13	Target	23.862	0.066	23.896	0.2		B11	36hr-	VSG13	Target	25.063	0.068	25.026	0.2		B11	36hr-	VSG13	Target	23.88	3.013	30.467	0.2
C9	24hr-	VSG13	Target	28.319	1.173	29.787	0.2		B12	24hr-	VSG13	Target	24.024	0.066	23.896	0.2		B12	36hr-	VSG13	Target	25.122	0.068	25.026	0.2		B12	36hr-	VSG13	Target	23.622	3.013	30.467	0.2
A7	24hr+	VSG13	Target	24.972	1.173	29.787	0.2		A10	24hr+	VSG13	Target	25.8	0.273	26.119	0.2		A10	36hr+	VSG13	Target	21.955	0.05	21.981	0.2		A10	36hr+	VSG13	Target	20.383	0.059	20.391	0.2
A8	24hr+	VSG13	Target	25.061	1.173	29.787	0.2		A11	24hr+	VSG13	Target	25.894	0.273	26.119	0.2		A11	36hr+	VSG13	Target	21.91	0.05	21.981	0.2		A11	36hr+	VSG13	Target	20.496	0.059	20.391	0.2
A9	24hr+	VSG13	Target	25.119	1.173	29.787	0.2		A12	24hr+	VSG13	Target	26.663	0.273	26.119	0.2		A12	36hr+	VSG13	Target	22.079	0.05	21.981	0.2		A12	36hr+	VSG13	Target	20.293	0.059	20.391	0.2
G1	24hr-	VSG21	Target	30.553	0.258	30.073	0.2		F7	24hr-	VSG21	Target	26.283	0.025	26.3	0.2		F1	36hr-	VSG21	Target	27.431	0.091	27.456	0.2		F1	36hr-	VSG21	Target	27.076	0.04	27.144	0.2
G2	24hr-	VSG21	Target	29.669	0.258	30.073	0.2		F8	24hr-	VSG21	Target	26.35	0.025	26.3	0.2		F2	36hr-	VSG21	Target	27.313	0.091	27.456	0.2		F2	36hr-	VSG21	Target	27.141	0.04	27.144	0.2
G3	24hr-	VSG21	Target	29.997	0.258	30.073	0.2		F9	24hr-	VSG21	Target	26.267	0.025	26.3	0.2		F3	36hr-	VSG21	Target	27.625	0.091	27.456	0.2		F3	36hr-	VSG21	Target	27.215	0.04	27.144	0.2
E1	24hr+	VSG21	Target	27.353	0.205	27.623	0.2		E7	24hr+	VSG21	Target	26.307	0.047	26.355	0.2		E1	36hr+	VSG21	Target	25.098	0.073	25.23	0.2		E1	36hr+	VSG21	Target	23.222	0.004	23.62	0.2
E2	24hr+	VSG21	Target	28.026	0.205	27.623	0.2		E8	24hr+	VSG21	Target	26.309	0.047	26.355	0.2		E2	36hr+	VSG21	Target	25.239	0.073	25.23	0.2		E2	36hr+	VSG21	Target	23.616	0.004	23.62	0.2
E3	24hr+	VSG21	Target	27.491	0.205	27.623	0.2		E9	24hr+	VSG21	Target	26.448	0.047	26.355	0.2		E3	36hr+	VSG21	Target	25.351	0.073	25.23	0.2		E3	36hr+	VSG21	Target	23.624	0.004	23.62	0.2
C10	24hr-	VSG3	Target	29.709	0.937	31.173	0.2		F1	24hr-	VSG3	Target	26	0.044	25.916	0.2		F7	36hr-	VSG3	Target	27.223	0.031	27.182	0.2		F4	36hr-	VSG3	Target	27.197	0.067	27.315	0.2
C11	24hr-	VSG3	Target	30.013	0.937	31.173	0.2		F2	24hr-	VSG3	Target	25.894	0.044	25.916	0.2		F8	36hr-	VSG3	Target	27.122	0.031	27.182	0.2		F5	36hr-	VSG3	Target	27.429	0.067	27.315	0.2
C12	24hr-	VSG3	Target	30.214	0.937	31.173	0.2		F3	24hr-	VSG3	Target	25.853	0.044	25.916	0.2		F9	36hr-	VSG3	Target	27.2	0.031	27.182	0.2		F6	36hr-	VSG3	Target	27.32	0.067	27.315	0.2
A10	24hr+	VSG3	Target	27.228	0.937	31.173	0.2		E1	24hr+	VSG3	Target	26.76	0.049	26.733	0.2		E7	36hr+	VSG3	Target	24.739	0.03	24.685	0.2		E4	36hr+	VSG3	Target	22.727	0.019	22.72	0.2
A11	24hr+	VSG3	Target	27.091	0.937	31.173	0.2		E2	24hr+	VSG3	Target	26.639	0.049	26.733	0.2		E8	36hr+	VSG3	Target	24.635	0.03	24.685	0.2		E5	36hr+	VSG3	Target	22.75	0.019	22.72	0.2
A12	24hr+	VSG3	Target	27.586	0.937	31.173	0.2		E3	24hr+	VSG3	Target	26.801	0.049	26.733	0.2		E9	36hr+	VSG3	Target	24.682	0.03	24.685	0.2		E6	36hr+	VSG3	Target	22.684	0.019	22.72	0.2
G7	24hr-	TbATR	Target	25.241	1.318	29.361	0.2		B4	24hr-	TbATR	Target	22.216	0.011	22.194	0.2		B4	36hr-	TbATR	Target	24.145	0.011	24.142	0.2		B4	36hr-	TbATR	Target	22.597	3.105	29.383	0.2
G8	24hr-	TbATR	Target	25.593	1.318	29.361	0.2		B5	24hr-	TbATR	Target	22.179	0.011	22.194	0.2		B5	36hr-	TbATR	Target	24.122	0.011	24.142	0.2		B5	36hr-	TbATR	Target	22.518	3.105	29.383	0.2
G9	24hr-	TbATR	Target	25.454	1.318	29.361	0.2		B6	24hr-	TbATR	Target	22.188	0.011	22.194	0.2		B6	36hr-	TbATR	Target	24.16	0.011	24.142	0.2		B6	36hr-	TbATR	Target	22.351	3.105	29.383	0.2
E7	24hr+	TbATR	Target	25.696	1.318	29.361	0.2		A4	24hr+	TbATR	Target	26.618	0.026	26.567	0.2		36+RT+ATR	36hr+	TbATR	Target	27.164	0.074	27.028	0.2		A4	36hr+	TbATR	Target	23.065	0.099	22.879	0.2
E8	24hr+	TbATR	Target	25.577	1.318	29.361	0.2		A5	24hr+	TbATR	Target	26.551	0.026	26.567	0.2		36+RT+ATR	36hr+	TbATR	Target	26.911	0.074	27.028	0.2		A5	36hr+	TbATR	Target	22.727	0.099	22.879	0.2
E9	24hr+	TbATR	Target	25.841	1.318	29.361	0.2		A6	24hr+	TbATR	Target	26.532	0.026	26.567	0.2		36+RT+ATR	36hr+	TbATR	Target	27.008	0.074	27.028	0.2		A6	36hr+	TbATR	Target	22.845	0.099	22.879	0.2
C4	24hr-	VSG18	Target	27.75	0.708	28.35	0.2		E10	Water	Actin	ENDO	39.438		39.438			E10	Water	Actin	ENDO	38.619	0.566	39.185			E10	Water	Actin	ENDO	39.425	0.062	39.487
C5	24hr-	VSG18	Target	27.812	0.708	28.35	0.2		E12	Water	VSG3	Target	33.748		33.748			H10	Water	VSG3	Target	34.307	0.096	34.211			F12	Water	VSG3	Target	35.733	0.785	34.948
C6	24hr-	VSG18	Target	27.675	0.708	28.35	0.2		G7	Water	VSG21	Target	24.778	0.076	24.877			G12	Water	VSG21	Target	Undet.					H10	Water	VSG21	Target	38.51		38.51
A4	24hr+	VSG18	Target	25.367	0.708	28.35	0.2		F12	Water	VSG2	Target	38.558		38.558			G10	Water	VSG2	Target	38.155		38.155			G10	Water	VSG2	Target	39.842	0.421	39.421
A5	24hr+	VSG18	Target	25.02	0.708	28.35	0.2		H10	Water	VSG13	Target	36.019	0.641	36.66			E12	Water	VSG13	Target	35.009	0.59	35.599			H11	Water	VSG13	Target	37.157		37.157
A6	24hr+	VSG18	Target	25.33	0.708	28.35	0.2		F10	Water	TbATR	Target	35.036	0.725	35.762			F10	Water	TbATR	Target	36.482	0.411	36.071			F10	Water	TbATR	Target	36.339	0.023	36.317
D3	Water	Actin	ENDO	39.47		39.47			Plate2									Plate2									Plate2
D12	Water	VSG3	Target	34.199		34.199			F7	24hr-	Actin	ENDO	19.426	0.176	19.381	0.2		B1	36hr-	Actin	ENDO	19.648	0.1	19.467	0.2		B1	36hr-	Actin	ENDO	19.411	0.033	19.378	0.2
H3	Water	VSG21	Target	38.119		38.119			F8	24hr-	Actin	ENDO	19.056	0.176	19.381	0.2		B2	36hr-	Actin	ENDO	19.451	0.1	19.467	0.2		B2	36hr-	Actin	ENDO	19.41	0.033	19.378	0.2
H4	Water	VSG2	Target	36.515	2.988	26.28			F9	24hr-	Actin	ENDO	19.661	0.176	19.381	0.2		B3	36hr-	Actin	ENDO	19.302	0.1	19.467	0.2		B3	36hr-	Actin	ENDO	19.312	0.033	19.378	0.2
D9	Water	VSG13	Target	36.777		36.777			E7	24hr+	Actin	ENDO	24.976	0.044	24.952	0.2		A1	36hr+	Actin	ENDO	21.47	0.131	21.216	0.2		A1	36hr+	Actin	ENDO	19.645	0.145	19.36	0.2
H7	Water	TbATR	Target	34.289	1.318	29.361			E8	24hr+	Actin	ENDO	24.866	0.044	24.952	0.2		A2	36hr+	Actin	ENDO	21.034	0.131	21.216	0.2		A2	36hr+	Actin	ENDO	19.167	0.145	19.36	0.2
D6	Water	VSG18	Target	30.158		30.158			E9	24hr+	Actin	ENDO	25.014	0.044	24.952	0.2		A3	36hr+	Actin	ENDO	21.145	0.131	21.216	0.2		A3	36hr+	Actin	ENDO	19.269	0.145	19.36	0.2
									F10	24hr-	VSG18	Target	24.001	0.111	24.213	0.2		B7	36hr-	VSG18	Target	24.391	0.115	24.61	0.2		B4	36hr-	VSG18	Target	23.488	0.018	23.495	0.2
									F11	24hr-	VSG18	Target	24.258	0.111	24.213	0.2		B8	36hr-	VSG18	Target	24.66	0.115	24.61	0.2		B5	36hr-	VSG18	Target	23.467	0.018	23.495	0.2
									F12	24hr-	VSG18	Target	24.379	0.111	24.213	0.2		B9	36hr-	VSG18	Target	24.779	0.115	24.61	0.2		B6	36hr-	VSG18	Target	23.53	0.018	23.495	0.2
									E10	24hr+	VSG18	Target	26.536	0.181	26.817	0.2		A7	36hr+	VSG18	Target	22.288	0.023	22.333	0.2		A4	36hr+	VSG18	Target	20.225	0.026	20.271	0.2
									E11	24hr+	VSG18	Target	26.758	0.181	26.817	0.2		A8	36hr+	VSG18	Target	22.348	0.023	22.333	0.2		A5	36hr+	VSG18	Target	20.272	0.026	20.271	0.2
									E12	24hr+	VSG18	Target	27.156	0.181	26.817	0.2		A9	36hr+	VSG18	Target	22.364	0.023	22.333	0.2		A6	36hr+	VSG18	Target	20.317	0.026	20.271	0.2
									H3	Water	Actin	ENDO	Undet.					E11	Water	Actin	ENDO	38.052	0.517	37.536			H3	Water	Actin	ENDO	Undet.
									H6	Water	VSG18	Target	33.097		33.097			H6	Water	VSG18	Target	32.179		32.179			H6	Water	VSG18	Target	33.097		33.097

## Sheet: Repeat2
CLONE1									CLONE2									CLONE1									CLONE2
Well	Sample Name	Primer	Sample Type	Ct	Ct Std Err	Avg Ct	Threshold		Well	Sample Name	Primer	Sample Type	Ct	Ct Std Err	Avg Ct	Threshold		Well	Sample Name	Primer	Sample Type	Ct	Ct Std Err	Avg Ct	Threshold		Well	Sample Name	Primer	Sample Type	Ct	Ct Std Err	Avg Ct	Threshold
Plate1									Plate1									Plate1									Plate1
B1	24hr-	Actin	ENDO	19.586	0.059	19.544	0.2		B1	24hr-	Actin	ENDO	24.238	0.135	24.089	0.2		B1	36hr-	Actin	ENDO	18.959	0.057	19.026	0.2		B1	36hr-	Actin	ENDO	22.969	0.033	23.031	0.2
B2	24hr-	Actin	ENDO	19.619	0.059	19.544	0.2		B2	24hr-	Actin	ENDO	23.82	0.135	24.089	0.2		B2	36hr-	Actin	ENDO	19.14	0.057	19.026	0.2		B2	36hr-	Actin	ENDO	23.042	0.033	23.031	0.2
B3	24hr-	Actin	ENDO	19.428	0.059	19.544	0.2		B3	24hr-	Actin	ENDO	24.209	0.135	24.089	0.2		B3	36hr-	Actin	ENDO	18.98	0.057	19.026	0.2		B3	36hr-	Actin	ENDO	23.08	0.033	23.031	0.2
A1	24hr+	Actin	ENDO	19.38	0.126	19.159	0.2		A1	24hr+	Actin	ENDO	24.373	0.092	24.203	0.2		A1	36hr+	Actin	ENDO	19.818	0.114	19.619	0.2		A1	36hr+	Actin	ENDO	24.823	0.145	24.542	0.2
A2	24hr+	Actin	ENDO	19.153	0.126	19.159	0.2		A2	24hr+	Actin	ENDO	24.178	0.092	24.203	0.2		A2	36hr+	Actin	ENDO	19.425	0.114	19.619	0.2		A2	36hr+	Actin	ENDO	24.465	0.145	24.542	0.2
A3	24hr+	Actin	ENDO	18.945	0.126	19.159	0.2		A3	24hr+	Actin	ENDO	24.059	0.092	24.203	0.2		A3	36hr+	Actin	ENDO	19.613	0.114	19.619	0.2		A3	36hr+	Actin	ENDO	24.338	0.145	24.542	0.2
F4	24hr-	VSG2	Target	14.735	0.022	14.698	0.2		G7	24hr-	VSG2	Target	17.49	0.039	17.45	0.2		B7	36hr-	VSG2	Target	14.488	0.019	14.466	0.2		F4	36hr-	VSG2	Target	15.698	0.129	15.954	0.2
F5	24hr-	VSG2	Target	14.701	0.022	14.698	0.2		G8	24hr-	VSG2	Target	17.371	0.039	17.45	0.2		B8	36hr-	VSG2	Target	14.429	0.019	14.466	0.2		F5	36hr-	VSG2	Target	16.053	0.129	15.954	0.2
F6	24hr-	VSG2	Target	14.657	0.022	14.698	0.2		G9	24hr-	VSG2	Target	17.487	0.039	17.45	0.2		B9	36hr-	VSG2	Target	14.481	0.019	14.466	0.2		F6	36hr-	VSG2	Target	16.111	0.129	15.954	0.2
E4	24hr+	VSG2	Target	14.841	0.022	14.796	0.2		F7	24hr+	VSG2	Target	17.505	0.045	17.532	0.2		A7	36hr+	VSG2	Target	15.115	0.025	15.154	0.2		E4	36hr+	VSG2	Target	17.534	0.01	17.548	0.2
E5	24hr+	VSG2	Target	14.77	0.022	14.796	0.2		F8	24hr+	VSG2	Target	17.471	0.045	17.532	0.2		A8	36hr+	VSG2	Target	15.145	0.025	15.154	0.2		E5	36hr+	VSG2	Target	17.568	0.01	17.548	0.2
E6	24hr+	VSG2	Target	14.777	0.022	14.796	0.2		F9	24hr+	VSG2	Target	17.62	0.045	17.532	0.2		A9	36hr+	VSG2	Target	15.201	0.025	15.154	0.2		E6	36hr+	VSG2	Target	17.543	0.01	17.548	0.2
B10	24hr-	VSG13	Target	24.338	0.036	24.396	0.2		B4	24hr-	VSG18	Target	28.187	0.107	28.304	0.2		B10	36hr-	VSG13	Target	23.474	0.037	23.487	0.2		F7	36hr-	VSG13	Target	27.814	0.08	27.972	0.2
B11	24hr-	VSG13	Target	24.388	0.036	24.396	0.2		B5	24hr-	VSG18	Target	28.518	0.107	28.304	0.2		B11	36hr-	VSG13	Target	23.558	0.037	23.487	0.2		F8	36hr-	VSG13	Target	28.033	0.08	27.972	0.2
B12	24hr-	VSG13	Target	24.462	0.036	24.396	0.2		B6	24hr-	VSG18	Target	28.208	0.107	28.304	0.2		B12	36hr-	VSG13	Target	23.43	0.037	23.487	0.2		F9	36hr-	VSG13	Target	28.068	0.08	27.972	0.2
A10	24hr+	VSG13	Target	22.822	0.118	22.707	0.2		A4	24hr+	VSG18	Target	26.367	0.112	26.418	0.2		A10	36hr+	VSG13	Target	20.354	0.037	20.404	0.2		E7	36hr+	VSG13	Target	24.245	0.054	24.259	0.2
A11	24hr+	VSG13	Target	22.471	0.118	22.707	0.2		A5	24hr+	VSG18	Target	26.253	0.112	26.418	0.2		A11	36hr+	VSG13	Target	20.379	0.037	20.404	0.2		E8	36hr+	VSG13	Target	24.173	0.054	24.259	0.2
A12	24hr+	VSG13	Target	22.828	0.118	22.707	0.2		A6	24hr+	VSG18	Target	26.633	0.112	26.418	0.2		A12	36hr+	VSG13	Target	20.477	0.037	20.404	0.2		E9	36hr+	VSG13	Target	24.358	0.054	24.259	0.2
F7	24hr-	VSG21	Target	26.231	0.034	26.297	0.2		B10	24hr-	VSG13	Target	28.983	0.16	29.234	0.2		F1	36hr-	VSG21	Target	24.843	0.088	24.828	0.2		B7	36hr-	VSG21	Target	30.942	0.203	30.722	0.2
F8	24hr-	VSG21	Target	26.321	0.034	26.297	0.2		B11	24hr-	VSG13	Target	29.533	0.16	29.234	0.2		F2	36hr-	VSG21	Target	24.971	0.088	24.828	0.2		B8	36hr-	VSG21	Target	30.909	0.203	30.722	0.2
F9	24hr-	VSG21	Target	26.34	0.034	26.297	0.2		B12	24hr-	VSG13	Target	29.186	0.16	29.234	0.2		F3	36hr-	VSG21	Target	24.669	0.088	24.828	0.2		B9	36hr-	VSG21	Target	30.316	0.203	30.722	0.2
E7	24hr+	VSG21	Target	25.03	0.014	25.052	0.2		A10	24hr+	VSG13	Target	26.86	0.059	26.863	0.2		E1	36hr+	VSG21	Target	23.399	0.127	23.516	0.2		A7	36hr+	VSG21	Target	27.164	0.013	27.185	0.2
E8	24hr+	VSG21	Target	25.077	0.014	25.052	0.2		A11	24hr+	VSG13	Target	26.763	0.059	26.863	0.2		E2	36hr+	VSG21	Target	23.378	0.127	23.516	0.2		A8	36hr+	VSG21	Target	27.182	0.013	27.185	0.2
E9	24hr+	VSG21	Target	25.049	0.014	25.052	0.2		A12	24hr+	VSG13	Target	26.967	0.059	26.863	0.2		E3	36hr+	VSG21	Target	23.77	0.127	23.516	0.2		A9	36hr+	VSG21	Target	27.209	0.013	27.185	0.2
F1	24hr-	VSG3	Target	26.169	0.051	26.121	0.2		D3	Water	Actin	ENDO	38.953		38.953			F4	36hr-	VSG3	Target	25.144	0.079	25.152	0.2		F10	36hr-	VSG3	Target	30.061	0.18	29.799	0.2
F2	24hr-	VSG3	Target	26.176	0.051	26.121	0.2		H7	Water	VSG2	Target	Undet.					F5	36hr-	VSG3	Target	25.292	0.079	25.152	0.2		F11	36hr-	VSG3	Target	29.454	0.18	29.799	0.2
F3	24hr-	VSG3	Target	26.019	0.051	26.121	0.2		D6	Water	VSG18	Target	29.371		29.371			F6	36hr-	VSG3	Target	25.02	0.079	25.152	0.2		F12	36hr-	VSG3	Target	29.881	0.18	29.799	0.2
E1	24hr+	VSG3	Target	24.78	0.104	24.591	0.2		D12		VSG13		35.655		35.655			E4	36hr+	VSG3	Target	22.716	0.065	22.587	0.2		E10	36hr+	VSG3	Target	26.123	0.025	26.172	0.2
E2	24hr+	VSG3	Target	24.422	0.104	24.591	0.2											E5	36hr+	VSG3	Target	22.505	0.065	22.587	0.2		E11	36hr+	VSG3	Target	26.202	0.025	26.172	0.2
E3	24hr+	VSG3	Target	24.571	0.104	24.591	0.2		Plate2									E6	36hr+	VSG3	Target	22.538	0.065	22.587	0.2		E12	36hr+	VSG3	Target	26.192	0.025	26.172	0.2
									B1	24hr-	Actin	ENDO	24.324	0.208	24.74	0.2
B4	24hr-	TbATR	Target	22.32	0.048	22.226	0.2		B2	24hr-	Actin	ENDO	24.941	0.208	24.74	0.2		B4	36hr-	TbATR	Target	20.754	0.061	20.808	0.2		F1	36hr-	TbATR	Target	25.969	0.05	26.066	0.2
B5	24hr-	TbATR	Target	22.185	0.048	22.226	0.2		B3	24hr-	Actin	ENDO	24.955	0.208	24.74	0.2		B5	36hr-	TbATR	Target	20.74	0.061	20.808	0.2		F2	36hr-	TbATR	Target	26.101	0.05	26.066	0.2
B6	24hr-	TbATR	Target	22.171	0.048	22.226	0.2		A1	24hr+	Actin	ENDO	25.209	0.064	25.095	0.2		B6	36hr-	TbATR	Target	20.93	0.061	20.808	0.2		F3	36hr-	TbATR	Target	26.13	0.05	26.066	0.2
A4	24hr+	TbATR	Target	23.103	0.033	23.146	0.2		A2	24hr+	Actin	ENDO	25.087	0.064	25.095	0.2		A4	36hr+	TbATR	Target	23.288	0.005	23.281	0.2		E1	36hr+	TbATR	Target	28.495	0.026	28.53	0.2
A5	24hr+	TbATR	Target	23.123	0.033	23.146	0.2		A3	24hr+	Actin	ENDO	24.988	0.064	25.095	0.2		A5	36hr+	TbATR	Target	23.283	0.005	23.281	0.2		E2	36hr+	TbATR	Target	28.581	0.026	28.53	0.2
A6	24hr+	TbATR	Target	23.211	0.033	23.146	0.2											A6	36hr+	TbATR	Target	23.272	0.005	23.281	0.2		E3	36hr+	TbATR	Target	28.515	0.026	28.53	0.2
									B10	24hr-	VSG3	Target	31.685	0.305	31.259	0.2
E10	Water	Actin	ENDO	37.169	0.089	37.08			B11	24hr-	VSG3	Target	31.425	0.305	31.259	0.2		E10	Water	Actin	ENDO	38.14	0.172	38.312			B4	36hr-	VSG18	Target	27.41	0.049	27.506	0.2
E12	Water	VSG3	Target	Undet.					B12	24hr-	VSG3	Target	30.668	0.305	31.259	0.2		H10	Water	VSG3	Target	34.229		34.229			B5	36hr-	VSG18	Target	27.545	0.049	27.506	0.2
G12	Water	VSG21	Target	Undet.					A10	24hr+	VSG3	Target	28.566	0.209	28.975	0.2		G11	Water	VSG21	Target	37.288		37.288			B6	36hr-	VSG18	Target	27.564	0.049	27.506	0.2
F12	Water	VSG2	Target	Undet.					A11	24hr+	VSG3	Target	29.257	0.209	28.975	0.2		G10	Water	VSG2	Target	Undet.					A4	36hr+	VSG18	Target	24.435	0.07	24.374	0.2
H10	Water	VSG13	Target	Undet.					A12	24hr+	VSG3	Target	29.102	0.209	28.975	0.2		E12	Water	VSG13	Target	36.544	0.666	37.21			A5	36hr+	VSG18	Target	24.235	0.07	24.374	0.2
F10	Water	TbATR	Target	37.255	0.608	37.863												F10	Water	TbATR	Target	36.321	0.64	36.961			A6	36hr+	VSG18	Target	24.453	0.07	24.374	0.2
									B7	24hr-	TbATR	Target	27.209	0.035	27.141	0.2
Plate2									B8	24hr-	TbATR	Target	27.094	0.035	27.141	0.2		Plate2									C3	Water	Actin	ENDO	Undet.		37.028
F1	24hr-	Actin	ENDO	19.699	0.055	19.592	0.2		B9	24hr-	TbATR	Target	27.122	0.035	27.141	0.2		F1	36hr-	Actin	ENDO	18.303	0.032	18.251	0.2		C4	Water	VSG18	Target	29.603	0.087	29.776
F2	24hr-	Actin	ENDO	19.516	0.055	19.592	0.2		A7	24hr+	TbATR	Target	28.443	0.123	28.27	0.2		F2	36hr-	Actin	ENDO	18.255	0.032	18.251	0.2		H12	Water	VSG3	Target	35.188	0.141	34.911
F3	24hr-	Actin	ENDO	19.562	0.055	19.592	0.2		A8	24hr+	TbATR	Target	28.336	0.123	28.27	0.2		F3	36hr-	Actin	ENDO	18.194	0.032	18.251	0.2		D9	Water	VSG21	Target	37.256	0.387	37.505
E1	24hr+	Actin	ENDO	19.351	0.076	19.212	0.2		A9	24hr+	TbATR	Target	28.031	0.123	28.27	0.2		E1	36hr+	Actin	ENDO	19.037	0.033	19.086	0.2		H6	Water	VSG2	Target	Undet.		39.089
E2	24hr+	Actin	ENDO	19.09	0.076	19.212	0.2											E2	36hr+	Actin	ENDO	19.072	0.033	19.086	0.2		G9	Water	VSG13	Target	35.296	0.266	34.904
E3	24hr+	Actin	ENDO	19.194	0.076	19.212	0.2		E10	Water	Actin	ENDO	38.137		38.137			E3	36hr+	Actin	ENDO	19.15	0.033	19.086	0.2		H3	Water	TbATR	Target	35.394	0.083	35.554
									D12	Water	VSG3	Target	33.995	0.007	33.988
F4	24hr-	VSG18	Target	23.949	0.054	23.842	0.2		D9	Water	TbATR	Target	35.717	0.255	36.213			F7	36hr-	VSG18	Target	22.984	0.06	23.052	0.2
F5	24hr-	VSG18	Target	23.78	0.054	23.842	0.2											F8	36hr-	VSG18	Target	23	0.06	23.052	0.2
F6	24hr-	VSG18	Target	23.796	0.054	23.842	0.2		Plate3									F9	36hr-	VSG18	Target	23.171	0.06	23.052	0.2
E4	24hr+	VSG18	Target	22.407	0.032	22.388	0.2		B1	24hr-	Actin	ENDO	24.324	0.208	24.74	0.2		E7	36hr+	VSG18	Target	20.3	0.051	20.347	0.2
E5	24hr+	VSG18	Target	22.326	0.032	22.388	0.2		B2	24hr-	Actin	ENDO	24.941	0.208	24.74	0.2		E8	36hr+	VSG18	Target	20.292	0.051	20.347	0.2
E6	24hr+	VSG18	Target	22.432	0.032	22.388	0.2		B3	24hr-	Actin	ENDO	24.955	0.208	24.74	0.2		E9	36hr+	VSG18	Target	20.448	0.051	20.347	0.2
									A1	24hr+	Actin	ENDO	25.209	0.064	25.095	0.2
H3	Water	Actin	ENDO	Undet.					A2	24hr+	Actin	ENDO	25.087	0.064	25.095	0.2		E10	Water	Actin	ENDO	37.019	0.517	37.536
H6	Water	VSG18	Target	33.097		33.097			A3	24hr+	Actin	ENDO	24.988	0.064	25.095	0.2		G10	Water	VSG18	Target	31.813		31.813
									B4	24hr-	VSG21	Target	32.615	0.128	32.362	0.2
									B5	24hr-	VSG21	Target	32.268	0.128	32.362	0.2
									B6	24hr-	VSG21	Target	32.203	0.128	32.362	0.2
									A4	24hr+	VSG21	Target	30.358	0.185	30.114	0.2
									A5	24hr+	VSG21	Target	29.752	0.185	30.114	0.2
									A6	24hr+	VSG21	Target	30.233	0.185	30.114	0.2
									E1	Water	Actin	ENDO	38.272	0.007	38.261
									D6	Water	VSG21	Target	39.413		39.413

## Sheet: Repeat3
CLONE1									CLONE1
Well	Sample Name	Primer	Sample Type	Ct	Ct Std Err	Avg Ct	Threshold		Well	Sample Name	Primer	Sample Type	Ct	Ct Std Err	Avg Ct	Threshold
Plate1									Plate1
B1	24hr-	Actin	ENDO	19.713	0.087	19.548	0.2		B1	36hr-	Actin	ENDO	25.306	0.059	25.358	0.2
B2	24hr-	Actin	ENDO	19.515	0.087	19.548	0.2		B2	36hr-	Actin	ENDO	25.475	0.059	25.358	0.2
B3	24hr-	Actin	ENDO	19.416	0.087	19.548	0.2		B3	36hr-	Actin	ENDO	25.293	0.059	25.358	0.2
A1	24hr+	Actin	ENDO	20.782	0.193	20.401	0.2		A1	36hr+	Actin	ENDO	23.101	0.081	22.999	0.2
A2	24hr+	Actin	ENDO	20.154	0.193	20.401	0.2		A2	36hr+	Actin	ENDO	23.057	0.081	22.999	0.2
A3	24hr+	Actin	ENDO	20.267	0.193	20.401	0.2		A3	36hr+	Actin	ENDO	22.838	0.081	22.999	0.2
F4	24hr-	VSG2	Target	14.946	0.023	14.942	0.2		B7	36hr-	VSG2	Target	18.497	0.129	18.619	0.2
F5	24hr-	VSG2	Target	14.901	0.023	14.942	0.2		B8	36hr-	VSG2	Target	18.876	0.129	18.619	0.2
F6	24hr-	VSG2	Target	14.98	0.023	14.942	0.2		B9	36hr-	VSG2	Target	18.482	0.129	18.619	0.2
E4	24hr+	VSG2	Target	15.087	0.023	15.13	0.2		A7	36hr+	VSG2	Target	17.275	0.015	17.299	0.2
E5	24hr+	VSG2	Target	15.135	0.023	15.13	0.2		A8	36hr+	VSG2	Target	17.294	0.015	17.299	0.2
E6	24hr+	VSG2	Target	15.167	0.023	15.13	0.2		A9	36hr+	VSG2	Target	17.326	0.015	17.299	0.2
B10	24hr-	VSG13	Target	25.957	0.028	25.957	0.2		B10	36hr-	VSG13	Target	31.038	0.253	30.551	0.2
B11	24hr-	VSG13	Target	25.909	0.028	25.957	0.2		B11	36hr-	VSG13	Target	30.427	0.253	30.551	0.2
B12	24hr-	VSG13	Target	26.005	0.028	25.957	0.2		B12	36hr-	VSG13	Target	30.186	0.253	30.551	0.2
A10	24hr+	VSG13	Target	24.666	0.105	24.744	0.2		A10	36hr+	VSG13	Target	23.812	0.126	23.988	0.2
A11	24hr+	VSG13	Target	24.615	0.105	24.744	0.2		A11	36hr+	VSG13	Target	23.92	0.126	23.988	0.2
A12	24hr+	VSG13	Target	24.951	0.105	24.744	0.2		A12	36hr+	VSG13	Target	24.233	0.126	23.988	0.2
F7	24hr-	VSG21	Target	27.921	0.081	27.852	0.2		F4	36hr-	VSG21	Target	33	1.173	32.512	0.2
F8	24hr-	VSG21	Target	27.69	0.081	27.852	0.2		F5	36hr-	VSG21	Target	32.398	1.173	32.512	0.2
F9	24hr-	VSG21	Target	27.946	0.081	27.852	0.2		F6	36hr-	VSG21	Target	33.134	1.173	32.512	0.2
E7	24hr+	VSG21	Target	27.013	0.045	27.096	0.2		E4	36hr+	VSG21	Target	26.129	1.173	32.512	0.2
E8	24hr+	VSG21	Target	27.165	0.045	27.096	0.2		E5	36hr+	VSG21	Target	26.112	1.173	32.512	0.2
E9	24hr+	VSG21	Target	27.111	0.045	27.096	0.2		E6	36hr+	VSG21	Target	26.06	1.173	32.512	0.2
F1	24hr-	VSG3	Target	27.584	0.079	27.74	0.2		F1	36hr-	VSG3	Target	31.559	0.069	31.438	0.2
F2	24hr-	VSG3	Target	27.831	0.079	27.74	0.2		F2	36hr-	VSG3	Target	31.435	0.069	31.438	0.2
F3	24hr-	VSG3	Target	27.806	0.079	27.74	0.2		F3	36hr-	VSG3	Target	31.322	0.069	31.438	0.2
E1	24hr+	VSG3	Target	26.675	0.061	26.697	0.2		E1	36hr+	VSG3	Target	25.692	0.075	25.79	0.2
E2	24hr+	VSG3	Target	26.811	0.061	26.697	0.2		E2	36hr+	VSG3	Target	25.936	0.075	25.79	0.2
E3	24hr+	VSG3	Target	26.604	0.061	26.697	0.2		E3	36hr+	VSG3	Target	25.74	0.075	25.79	0.2
B4	24hr-	TbATR	Target	22.465	0.037	22.465	0.2		F9	Water	Actin	ENDO	34.401	0.281	34.889
B5	24hr-	TbATR	Target	22.4	0.037	22.465	0.2		H3	Water	VSG3	Target	34.141	0.151	34.261
B6	24hr-	TbATR	Target	22.53	0.037	22.465	0.2		H6	Water	VSG21	Target	35.617	1.173	32.512
A4	24hr+	TbATR	Target	23.981	0.023	24.026	0.2		D7	Water	VSG2	Target	34.964	0.37	35.057
A5	24hr+	TbATR	Target	24.055	0.023	24.026	0.2		D11	Water	VSG13	Target	Undet.		35.981
A6	24hr+	TbATR	Target	24.043	0.023	24.026	0.2
									Plate2
E10	Water	Actin	ENDO	37.855	0.195	38.05			F1	36hr-	Actin	ENDO	24.77	0.1	24.947	0.2
E12	Water	VSG3	Target	34.507		34.507			F2	36hr-	Actin	ENDO	24.954	0.1	24.947	0.2
G12	Water	VSG21	Target	Undet.					F3	36hr-	Actin	ENDO	25.117	0.1	24.947	0.2
F12	Water	VSG2	Target	37.16		37.16			E1	36hr+	Actin	ENDO	22.827	0.187	22.882	0.2
H10	Water	VSG13	Target	35.115	0.756	35.871			E2	36hr+	Actin	ENDO	22.589	0.187	22.882	0.2
F10	Water	TbATR	Target	35.463	0.046	35.509			E3	36hr+	Actin	ENDO	23.231	0.187	22.882	0.2
Plate2									B10	36hr-	VSG18	Target	30.256	0.121	30.304	0.2
B7	24hr-	Actin	ENDO	19.456	0.065	19.397	0.2		B11	36hr-	VSG18	Target	30.122	0.121	30.304	0.2
B8	24hr-	Actin	ENDO	19.268	0.065	19.397	0.2		B12	36hr-	VSG18	Target	30.534	0.121	30.304	0.2
B9	24hr-	Actin	ENDO	19.468	0.065	19.397	0.2		A10	36hr+	VSG18	Target	24.199	0.08	24.308	0.2
A7	24hr+	Actin	ENDO	19.939	0.076	20.001	0.2		A11	36hr+	VSG18	Target	24.261	0.08	24.308	0.2
A8	24hr+	Actin	ENDO	19.913	0.076	20.001	0.2		A12	36hr+	VSG18	Target	24.464	0.08	24.308	0.2
A9	24hr+	Actin	ENDO	20.152	0.076	20.001	0.2
									F10	36hr-	TbATR	Target	27.45	0.181	27.099	0.2
B10	24hr-	VSG18	Target	25.724	0.026	25.748	0.2		F11	36hr-	TbATR	Target	26.845	0.181	27.099	0.2
B11	24hr-	VSG18	Target	25.721	0.026	25.748	0.2		F12	36hr-	TbATR	Target	27.001	0.181	27.099	0.2
B12	24hr-	VSG18	Target	25.801	0.026	25.748	0.2		ATR36+RT+	36hr+	TbATR	Target	26.567	0.091	26.49	0.2
A10	24hr+	VSG18	Target	24.677	0.101	24.843	0.2		ATR36+RT+	36hr+	TbATR	Target	26.593	0.091	26.49	0.2
A11	24hr+	VSG18	Target	24.828	0.101	24.843	0.2		ATR36+RT+	36hr+	TbATR	Target	26.309	0.091	26.49	0.2
A12	24hr+	VSG18	Target	25.025	0.101	24.843	0.2
									H2	Water	Actin	ENDO	Undet.
H3	Water	Actin	ENDO	Undet.					D12	Water	VSG18	Target	33.456		33.456
H6	Water	VSG18	Target	33.097		33.097			H12	Water	TbATR	Target	35.001		35.001

## Sheet: CL1_ddCT_Calculations
CLONE1								CLONE1								CLONE1								CLONE1								CLONE1								CLONE1
Plate1								Plate1								Plate1								Plate1								Plate1								Plate1
Repeat1								Repeat1								Repeat2								Repeat2								Repeat3								Repeat3
		Actin (ENDO)	TbATR	dCT	dCTcalib	ddCT				Actin (ENDO)	TbATR	dCT	dCTcalib	ddCT				Actin (ENDO)	TbATR	dCT	dCTcalib	ddCT				Actin (ENDO)	TbATR	dCT	dCTcalib	ddCT				Actin (ENDO)	TbATR	dCT	dCTcalib	ddCT
	24+	21.288	25.704	4.416	1.832	0.280875			36+	21.704	27.028	5.324	1.249	0.42074			24+	19.159	23.146	3.987	1.305	0.404721			36+	19.818	23.281	3.463	1.681	0.311866			24+	20.401	24.026	3.625	0.708	0.612168				Actin (ENDO)	VSG2	dCT	dCTcalib	ddCT
	24-	22.845	25.429	2.584	0	1			36-	20.067	24.142	4.075	0	1			24-	19.544	22.226	2.682	0	1			36+	19.026	20.808	1.782	0	1			24-	19.548	22.465	2.917	0	1			36+	23.079	17.2983	-5.7807	1.0878	0.470478
		Actin (ENDO)	VSG2	dCT	dCTcalib	ddCT				Actin (ENDO)	VSG2	dCT	dCTcalib	ddCT				Actin (ENDO)	VSG2	dCT	dCTcalib	ddCT				Actin (ENDO)	VSG2	dCT	dCTcalib	ddCT				Actin (ENDO)	VSG2	dCT	dCTcalib	ddCT			36-	25.358	18.4895	-6.8685	0	1
																																		20.401	15.13	-5.271	-0.665	1.58557
	24+	21.288	17.178	-4.11	0.569	0.674084			36+	23.079	17.2983	-5.7807	1.0878	0.470478			24+	19.159	14.796	-4.363	0.483	0.715488			36+	19.818	15.154	-4.664	-0.104	1.07475			24+									Actin (ENDO)	VSG13	dCT	dCTcalib	ddCT
																																		19.548	14.942	-4.606	0	1
	24-	22.845	18.166	-4.679	0	1			36-	25.358	18.4895	-6.8685	0	1			24-	19.544	14.698	-4.846	0	1			36+	19.026	14.466	-4.56	0	1			24-								36+	23.079	23.866	0.787	-4.1615	17.8952
		Actin (ENDO)	VSG13	dCT	dCTcalib	ddCT				Actin (ENDO)	VSG13	dCT	dCTcalib	ddCT				Actin (ENDO)	VSG13	dCT	dCTcalib	ddCT				Actin (ENDO)	VSG13	dCT	dCTcalib	ddCT				Actin (ENDO)	VSG13	dCT	dCTcalib	ddCT			36-	25.358	30.3065	4.9485	0	1
	24+	21.288	25.05	3.762	-1.348	2.54559			36+	23.079	23.866	0.787	-4.1615	17.8952			24+	19.159	22.707	3.548	-1.304	2.46913			36+	19.818	20.404	0.586	-3.875	14.6721			24+	20.401	24.744	4.343	-2.066	4.18724				Actin (ENDO)	VSG3	dCT	dCTcalib	ddCT
	24-	22.845	27.955	5.11	0	1			36-	25.358	30.3065	4.9485	0	1			24-	19.544	24.396	4.852	0	1			36+	19.026	23.487	4.461	0	1			24-	19.548	25.957	6.409	0	1			36+	23.079	25.789	2.71	-3.3707	10.3438
		Actin (ENDO)	VSG3	dCT	dCTcalib	ddCT				Actin (ENDO)	VSG3	dCT	dCTcalib	ddCT				Actin (ENDO)	VSG3	dCT	dCTcalib	ddCT				Actin (ENDO)	VSG3	dCT	dCTcalib	ddCT				Actin (ENDO)	VSG3	dCT	dCTcalib	ddCT			36-	25.358	31.4387	6.0807	0	1
	24+	21.288	27.407	6.119	-1.1495	2.21837			36+	23.079	25.789	2.71	-3.3707	10.3438			24+	19.159	24.591	5.432	-1.145	2.21146			36+	19.818	22.587	2.769	-3.357	10.2461			24+	20.401	26.697	6.296	-1.896	3.7218				Actin (ENDO)	VSG21	dCT	dCTcalib	ddCT
	24-	22.845	30.1135	7.2685	0	1			36-	25.358	31.4387	6.0807	0	1			24-	19.544	26.121	6.577	0	1			36+	19.026	25.152	6.126	0	1			24-	19.548	27.74	8.192	0	1			36+	23.079	26.1	3.021	-4.688	25.7768
		Actin (ENDO)	VSG21	dCT	dCTcalib	ddCT				Actin (ENDO)	VSG21	dCT	dCTcalib	ddCT				Actin (ENDO)	VSG21	dCT	dCTcalib	ddCT				Actin (ENDO)	VSG21	dCT	dCTcalib	ddCT				Actin (ENDO)	VSG21	dCT	dCTcalib	ddCT			36-	25.358	33.067	7.709	0	1
	24+	21.288	27.422	6.134	-0.869	1.8264			36+	23.079	26.1	3.021	-4.688	25.7768			24+	19.159	25.052	5.893	-0.86	1.81504			36+	19.818	23.3885	3.5705	-2.3105	4.96055			24+	20.401	27.096	6.695	-1.609	3.0504
																																								Plate2		Actin (ENDO)	VSG18	dCT	dCTcalib	ddCT
	24-	22.845	29.848	7.003	0	1			36-	25.358	33.067	7.709	0	1			24-	19.544	26.297	6.753	0	1			36+	19.026	24.907	5.881	0	1			24-	19.548	27.852	8.304	0	1		Repeat3	36+	22.708	24.23	1.522	-3.637	12.4407
																																									36-	25.03	30.189	5.159	0	1
		Actin (ENDO)	VSG18	dCT	dCTcalib	ddCT		Plate2		Actin (ENDO)	VSG18	dCT	dCTcalib	ddCT		Plate2		Actin (ENDO)	VSG18	dCT	dCTcalib	ddCT		Plate2		Actin (ENDO)	VSG18	dCT	dCTcalib	ddCT		Plate2		Actin (ENDO)	VSG18	dCT	dCTcalib	ddCT
	24+	21.288	25.3485	4.0605	-0.8395	1.78943		Repeat1	36+	21.216	22.333	1.117	-4.026	16.291		Repeat2	24+	19.212	22.388	3.176	-1.074	2.10526		Repeat2	36+	19.086	20.347	1.261	-3.54	11.6318		Repeat3	24+	20.001	24.843	4.842	-1.528	2.88386				Actin (ENDO)	TbATR	dCT	dCTcalib	ddCT
																																									36+	22.708	26.58	3.872	1.677	0.312732
	24-	22.845	27.745	4.9	0	1			36-	19.467	24.61	5.143	0	1			24-	19.592	23.842	4.25	0	1			36+	18.251	23.052	4.801	0	1			24-	19.378	25.748	6.37	0	1
																																									36-	25.03	27.225	2.195	0	1

## Sheet: CL2_ddCT_Calculations
CLONE2								CLONE2								CLONE2								CLONE2
Plate1								Plate1								Plate1								Plate1
Repeat1								Repeat1								Repeat2								Repeat2
		Actin (ENDO)	TbATR	dCT	dCTcalib	ddCT				Actin (ENDO)	TbATR	dCT	dCTcalib	ddCT				Actin (ENDO)	VSG2	dCT	dCTcalib	ddCT				Actin (ENDO)	TbATR	dCT	dCTcalib	ddCT
	24+	19.259	22.773	3.514	0.768	0.587231			36+	19.251	22.879	3.628	0.4083	0.753511											36+	24.4015	28.53	4.1285	1.0935	0.468623
																	24+	24.203	17.532	-6.671	0.099	0.93368
	24-	19.448	22.194	2.746	0	1			36-	19.269	22.4887	3.2197	0	1											36-	23.031	26.066	3.035	0	1
																	24-	24.22	17.45	-6.77	0	1
		Actin (ENDO)	VSG2	dCT	dCTcalib	ddCT				Actin (ENDO)	VSG2	dCT	dCTcalib	ddCT												Actin (ENDO)	VSG2	dCT	dCTcalib	ddCT
																		Actin (ENDO)	VSG13	dCT	dCTcalib	ddCT
	24+	19.259	14.747	-4.512	0.26	0.835088			36+	19.251	14.812	-4.439	-0.13	1.09429											36+	24.4015	17.548	-6.8535	0.0955	0.935948
																	24+	24.203	26.863	2.66	-2.479	5.57511
	24-	19.448	14.676	-4.772	0	1			36-	19.269	14.96	-4.309	0	1											36-	23.031	16.082	-6.949	0	1
																	24-	24.22	29.359	5.139	0	1
		Actin (ENDO)	VSG13	dCT	dCTcalib	ddCT				Actin (ENDO)	VSG13	dCT	dCTcalib	ddCT												Actin (ENDO)	VSG13	dCT	dCTcalib	ddCT
																		Actin (ENDO)	VSG18	dCT	dCTcalib	ddCT
	24+	19.259	22.306	3.047	-1.491	2.81084			36+	19.251	20.391	1.14	-3.469	11.0732			24+	24.203	26.367	2.164	-1.806	3.49671			36+	24.4015	24.259	-0.1425	-5.162	35.8028
	24-	19.448	23.986	4.538	0	1			36-	19.269	23.878	4.609	0	1			24-	24.22	28.19	3.97	0	1			36-	23.031	28.0505	5.0195	0	1
		Actin (ENDO)	VSG3	dCT	dCTcalib	ddCT				Actin (ENDO)	VSG3	dCT	dCTcalib	ddCT												Actin (ENDO)	VSG3	dCT	dCTcalib	ddCT
																Plate2
	24+	19.259	24.082	4.823	-1.645	3.12748			36+	19.251	22.72	3.469	-4.577	23.8679				Actin (ENDO)	TbATR	dCT	dCTcalib	ddCT			36+	24.4015	26.172	1.7705	-5.1695	35.9894
																	24+	25.0375	28.3895	3.352	1.159	0.447823
	24-	19.448	25.916	6.468	0	1			36-	19.269	27.315	8.046	0	1											36-	23.031	29.971	6.94	0	1
																	24-	24.948	27.141	2.193	0	1
		Actin (ENDO)	VSG21	dCT	dCTcalib	ddCT				Actin (ENDO)	VSG21	dCT	dCTcalib	ddCT												Actin (ENDO)	VSG21	dCT	dCTcalib	ddCT
																		Actin (ENDO)	VSG3	dCT	dCTcalib	ddCT
	24+	19.259	24.808	5.549	-1.303	2.46741			36+	19.251	23.62	4.369	-3.506	11.3609			24+	25.0375	29.1795	4.142	-2.465	5.52127			36+	24.4015	27.185	2.7835	-5.111	34.5592
	24-	19.448	26.3	6.852	0	1			36-	19.269	27.144	7.875	0	1			24-	24.948	31.555	6.607	0	1			36-	23.031	30.9255	7.8945	0	1
																										Actin (ENDO)	VSG18	dCT	dCTcalib	ddCT
Plate2		Actin (ENDO)	VSG18	dCT	dCTcalib	ddCT		Plate2		Actin (ENDO)	VSG18	dCT	dCTcalib	ddCT		Plate3									36+	24.4015	24.374	-0.0275	-4.5025	22.6667
Repeat1	24+	19.074	22.223	3.149	-1.683	3.21095		Repeat1	36+	19.36	20.271	0.911	-3.206	9.22788				Actin(ENDO)	VSG21	dCT	dCTcalib	ddCT
																									36-	23.031	27.506	4.475	0	1
	24-	19.381	24.213	4.832	0	1			36-	19.378	23.495	4.117	0	1			24+	24.475	30.2955	5.8205	-1.415	2.6666
																	24-	25	32.2355	7.2355	0	1
